# Supplementary material for: Reversion of aortic valve cells calcification by activation of Notch signalling via histone acetylation induction
Source: Signal Transduct Target Ther. 2025 Sep 18;10:311. doi: 10.1038/s41392-025-02411-8 (PMC12443999; doi:10.1038/s41392-025-02411-8)
Supplement: Supplementary file 2 — Dataset containing ATAC-seq raw data [file 41392_2025_2411_MOESM2_ESM.xlsx]

## Sheet: A
	Peak unique ID	CTRL_s1	SPV106_s1	CTRL_s2	SPV106_s2	CTRL_s3	SPV106_s3	CTRL_s4	SPV106_s4	CTRL_s5	SPV106_s5
	1	23	25	27	19	28	30	30	32	35	26
	2	47	27	23	37	36	29	45	45	35	32
	3	8	31	21	10	9	19	11	12	20	15
	4	9	7	12	13	17	5	15	23	6	15
	5	13	17	22	14	11	16	20	16	11	23
	6	10	8	4	8	9	20	20	2	18	8
	7	26	14	20	34	23	26	39	30	16	32
	8	11	6	2	2	2	2	13	6	2	12
	9	39	40	44	74	62	45	60	27	40	38
	10	7	7	18	15	17	14	9	4	9	11
	11	18	6	12	12	27	15	14	14	12	12
	12	9	2	5	3	4	0	2	7	4	8
	13	83	107	144	203	86	96	116	78	121	107
	14	38	27	51	63	23	24	45	35	45	32
	15	18	17	23	29	17	21	22	28	34	14
	16	42	11	42	32	18	16	10	13	29	36
	17	31	49	42	90	37	40	48	30	34	50
	18	17	20	20	21	24	7	18	21	29	24
	19	7	3	11	16	7	13	29	16	14	15
	20	13	14	15	8	13	11	23	16	14	7
	21	15	20	19	26	20	14	20	13	35	24
	22	41	45	52	70	65	41	76	58	53	45
	23	14	91	18	9	13	24	13	12	16	16
	24	13	11	7	10	7	9	11	9	15	9
	25	9	12	11	38	18	7	5	26	14	15
	26	32	31	73	93	73	47	93	59	57	90
	27	19	31	21	27	42	19	38	20	33	28
	28	15	14	17	12	20	19	14	14	20	16
	29	16	13	12	17	6	9	25	18	14	17
	30	28	36	40	63	36	38	54	37	32	34
	31	24	40	60	55	58	51	41	35	39	18
	32	44	61	68	88	66	73	62	55	62	50
	33	14	34	21	30	26	21	35	28	39	21
	34	19	52	74	105	64	52	56	47	47	75
	35	24	24	32	55	47	48	36	28	43	54
	36	9	56	6	11	4	17	9	4	8	5
	37	30	49	78	78	57	55	77	52	61	70
	38	60	53	72	141	52	50	96	57	81	50
	39	19	26	18	24	16	14	27	29	20	22
	40	17	26	25	40	28	14	36	13	16	23
	41	36	116	74	105	71	58	81	63	38	47
	42	29	70	74	110	74	62	66	38	46	51
	43	25	58	22	53	41	32	49	40	40	40
	44	76	81	61	109	74	82	86	69	60	76
	45	29	38	35	30	28	23	28	33	17	30
	46	34	46	45	73	63	47	47	35	48	46
	47	23	35	34	50	24	31	46	31	27	25
	48	21	47	35	68	42	34	49	59	31	35
	49	14	36	13	20	18	18	29	24	18	15
	50	15	40	27	44	34	19	51	32	24	25
	51	54	77	76	107	74	64	97	60	85	91
	52	19	35	43	59	38	38	48	31	20	35
	53	20	63	36	61	38	40	46	40	38	54
	54	8	25	26	21	14	26	18	10	12	15
	55	54	119	73	121	82	77	88	100	85	123
	56	8	32	14	6	6	13	8	8	10	8
	57	77	112	211	297	161	170	180	147	128	132
	58	52	68	80	137	61	72	92	70	91	89
	59	15	22	28	53	25	21	32	29	39	27
	60	8	17	12	15	11	11	19	9	8	9
	61	50	65	79	132	70	72	78	64	63	73
	62	18	39	23	25	25	19	12	27	24	14
	63	20	57	38	45	21	30	46	34	36	23
	64	24	54	58	61	54	49	71	45	47	50
	65	33	30	30	39	49	38	45	40	61	38
	66	56	100	110	187	135	114	124	103	93	91
	67	20	45	32	51	30	24	27	44	27	29
	68	15	29	30	32	18	21	24	25	21	28
	69	12	19	13	19	16	21	17	28	21	12
	70	17	12	14	20	14	19	12	17	26	13
	71	16	15	24	62	35	29	21	40	34	37
	72	21	9	28	29	22	32	22	18	16	16
	73	35	61	58	82	83	60	83	40	53	50
	74	42	43	29	24	29	20	50	52	33	56
	75	20	48	31	34	59	43	39	35	31	36
	76	22	25	21	32	29	22	44	26	24	24
	77	25	24	39	50	30	31	39	31	33	38
	78	15	40	20	28	28	10	45	25	11	17
	79	36	54	48	59	55	37	44	29	39	55
	80	51	84	83	154	96	86	105	67	102	99
	81	30	55	64	96	48	47	53	45	52	50
	82	34	52	49	60	41	54	53	47	52	59
	83	25	32	34	41	35	26	46	28	40	34
	84	6	64	21	15	9	21	3	11	13	12
	85	45	54	49	43	48	39	68	51	59	73
	86	27	49	44	91	60	68	62	49	88	71
	87	32	34	49	46	53	37	34	21	40	47
	88	22	30	31	63	42	44	32	32	41	49
	89	31	68	73	84	56	68	56	57	49	49
	90	27	51	50	48	49	31	37	45	42	43
	91	70	109	107	185	105	95	96	94	125	117
	92	47	48	62	92	56	72	58	47	74	67
	93	26	38	52	67	39	24	45	40	48	48
	94	137	226	205	342	211	192	193	166	174	196
	95	77	136	160	242	139	123	129	129	127	149
	96	46	53	49	122	64	59	61	48	50	56
	97	5	15	9	9	6	12	10	4	8	12
	98	38	24	27	64	39	29	28	29	30	40
	99	9	37	6	14	10	7	8	2	12	11
	100	13	93	19	28	24	22	19	17	24	31
	101	29	39	36	72	37	48	52	35	38	31
	102	41	60	20	60	41	40	42	40	37	45
	103	19	52	54	58	33	50	46	43	36	51
	104	17	26	23	29	28	21	28	16	27	22
	105	41	64	100	122	88	55	76	53	64	61
	106	11	43	18	24	6	10	14	14	25	17
	107	9	28	6	11	16	19	14	10	9	8
	108	23	33	32	54	46	33	44	49	38	39
	109	10	12	22	31	39	18	36	25	18	16
	110	54	98	89	137	89	74	95	74	97	94
	111	15	41	11	16	9	11	7	7	15	9
	112	26	51	42	110	64	43	58	53	46	43
	113	27	34	40	45	46	56	80	59	31	48
	114	34	31	24	34	30	28	47	45	40	26
	115	39	40	56	86	44	54	43	45	42	48
	116	13	19	19	19	13	17	20	23	23	16
	117	12	20	34	35	21	17	23	23	22	22
	118	47	76	41	63	52	43	66	40	57	52
	119	50	83	79	141	79	69	110	78	84	73
	120	18	29	31	23	18	11	35	40	14	14
	121	16	19	15	17	9	10	18	10	9	16
	122	33	67	38	54	45	21	51	41	36	36
	123	14	14	15	19	13	13	14	24	13	15
	124	13	9	15	23	12	8	31	22	16	13
	125	22	43	43	54	31	32	42	50	46	42
	126	35	60	64	111	70	30	38	41	47	48
	127	8	20	5	11	18	9	4	13	2	9
	128	69	129	125	183	127	90	108	77	131	112
	129	40	39	29	71	48	53	56	48	42	56
	130	24	23	29	34	54	27	63	54	25	35
	131	22	10	14	13	20	21	16	38	11	11
	132	42	54	51	65	40	44	59	67	54	64
	133	28	20	28	26	24	25	49	38	38	33
	134	16	23	36	41	34	18	28	36	37	35
	135	49	40	69	103	69	44	69	57	65	52
	136	26	21	16	32	34	16	21	23	22	35
	137	6	16	6	15	10	10	12	17	11	17
	138	10	6	8	9	13	9	17	11	12	14
	139	9	12	8	14	14	12	20	15	11	25
	140	43	56	39	72	57	47	64	49	47	49
	141	9	20	15	24	21	11	22	14	31	29
	142	24	24	15	34	13	24	18	16	25	26
	143	44	54	54	89	73	45	52	31	49	63
	144	33	53	52	78	59	41	44	44	44	52
	145	71	71	81	124	91	92	101	57	82	104
	146	55	53	79	121	82	82	87	53	63	60
	147	64	76	63	82	66	87	108	84	77	100
	148	48	67	54	84	66	66	57	58	67	66
	149	28	47	47	73	46	53	53	35	58	48
	150	38	48	34	97	37	50	69	73	59	45
	151	14	94	50	68	64	59	98	53	43	43
	152	21	29	20	17	18	20	20	22	17	13
	153	39	62	66	88	58	55	77	62	48	52
	154	4	40	9	11	11	9	14	9	6	14
	155	32	63	36	78	42	31	66	50	49	34
	156	15	31	25	41	23	29	34	28	22	21
	157	12	25	15	22	15	14	20	27	18	23
	158	15	21	22	16	18	13	14	10	11	8
	159	18	13	25	12	13	9	45	44	17	28
	160	14	29	21	17	24	14	28	30	21	21
	161	17	27	23	41	30	22	29	26	16	15
	162	44	136	91	133	117	82	95	69	77	98
	163	91	162	180	195	175	160	158	97	154	158
	164	42	53	40	73	58	34	74	49	59	53
	165	7	28	15	10	7	10	11	12	9	6
	166	53	67	101	128	86	67	72	87	77	60
	167	16	31	13	14	4	18	19	18	15	12
	168	75	153	156	245	119	108	88	63	119	152
	169	84	135	122	186	86	81	112	98	94	111
	170	90	206	165	255	183	129	188	120	105	152
	171	27	74	47	76	49	47	43	32	49	57
	172	40	79	58	96	78	71	73	46	61	63
	173	67	133	108	175	126	107	118	88	125	113
	174	58	136	110	165	127	85	110	73	80	88
	175	58	114	77	130	90	70	84	63	101	67
	176	191	297	310	486	306	243	290	172	261	273
	177	33	81	74	104	55	80	67	61	73	77
	178	41	142	124	229	134	111	132	87	102	83
	179	26	57	31	91	38	46	30	33	39	45
	180	11	18	20	24	19	18	18	9	11	20
	181	25	32	17	27	34	29	49	25	23	27
	182	14	106	29	23	14	21	32	26	31	24
	183	34	56	31	94	34	31	41	27	43	38
	184	9	23	15	9	9	11	16	15	12	9
	185	33	49	62	111	52	64	71	52	50	50
	186	20	48	23	40	45	32	36	45	28	25
	187	27	59	31	55	42	32	40	34	49	25
	188	28	65	50	85	68	47	64	42	47	33
	189	60	133	102	162	112	111	94	71	83	92
	190	24	56	50	65	61	53	61	28	54	57
	191	37	68	55	87	60	45	78	70	63	70
	192	18	49	34	48	47	48	55	41	39	32
	193	9	54	34	57	37	35	32	32	44	24
	194	57	182	128	245	135	114	113	100	112	78
	195	33	68	47	74	48	55	56	44	54	28
	196	11	35	11	11	18	11	17	11	6	8
	197	80	179	133	211	133	138	126	110	127	131
	198	57	140	120	188	144	135	126	113	139	127
	199	47	133	123	165	109	106	108	64	84	96
	200	33	29	34	58	27	18	35	26	27	35
	201	7	47	8	7	6	11	7	6	20	9
	202	10	21	7	17	17	14	19	11	21	9
	203	21	27	28	41	44	41	47	31	37	30
	204	59	49	46	20	50	21	37	34	65	84
	205	25	43	29	25	24	19	21	25	33	22
	206	32	62	59	73	33	41	71	36	53	50
	207	10	68	6	14	11	12	11	5	8	10
	208	5	33	15	32	20	41	36	21	14	13
	209	19	43	17	36	21	21	29	41	23	20
	210	29	28	23	34	38	34	43	39	34	26
	211	12	27	17	42	34	40	32	16	19	18
	212	12	40	16	43	19	24	28	20	20	14
	213	2	63	15	14	15	16	10	9	17	11
	214	21	26	19	25	19	14	28	29	13	25
	215	76	122	153	187	129	96	144	83	123	103
	216	19	45	23	31	18	31	34	36	32	32
	217	23	32	24	37	30	31	29	17	33	32
	218	37	51	70	99	106	65	52	35	64	88
	219	24	31	38	68	42	34	44	37	36	25
	220	38	87	59	78	71	57	48	43	54	55
	221	20	36	17	32	19	18	24	30	16	15
	222	26	23	39	51	48	26	50	38	37	34
	223	8	30	6	9	25	13	23	14	21	16
	224	88	146	175	246	189	167	167	103	111	138
	225	13	30	19	25	20	16	39	26	28	19
	226	5	50	15	7	15	13	8	2	11	8
	227	14	25	11	21	12	26	37	24	16	11
	228	11	18	9	16	12	13	8	29	8	10
	229	16	34	18	28	14	23	25	22	16	21
	230	16	30	42	61	41	32	38	36	29	25
	231	22	17	24	10	22	40	7	9	20	23
	232	25	15	44	25	39	41	15	4	21	27
	233	15	18	22	20	11	23	16	24	25	10
	234	43	55	34	62	40	62	40	50	37	34
	235	27	49	26	71	42	38	53	38	35	32
	236	8	34	17	4	8	9	9	7	13	11
	237	19	12	7	10	12	14	26	56	8	5
	238	27	68	24	22	14	27	17	18	22	12
	239	8	43	15	16	8	17	11	11	5	7
	240	20	33	46	56	46	46	39	25	37	25
	241	12	78	13	20	16	10	12	12	13	18
	242	28	24	41	38	27	34	34	37	32	26
	243	36	89	71	75	61	75	89	76	110	78
	244	35	26	13	32	25	39	29	15	28	25
	245	14	31	25	31	31	11	38	24	14	18
	246	21	34	20	38	16	31	25	27	28	11
	247	7	27	4	5	4	10	6	3	6	9
	248	19	15	17	24	28	12	34	35	30	13
	249	29	37	46	58	47	42	48	37	38	25
	250	8	51	5	13	7	12	10	8	9	3
	251	17	49	12	6	6	8	8	4	12	5
	252	8	32	19	10	18	19	28	17	19	15
	253	18	40	29	33	24	25	30	28	33	28
	254	38	73	54	89	45	43	59	41	52	49
	255	31	69	56	51	74	66	50	52	36	38
	256	29	57	50	57	31	44	42	60	32	43
	257	25	41	35	31	21	18	27	21	22	17
	258	95	148	166	238	128	152	130	134	127	140
	259	21	34	21	31	23	14	32	21	24	17
	260	16	22	10	12	20	16	21	17	20	9
	261	20	28	17	44	24	21	21	29	17	13
	262	19	35	24	47	27	32	26	18	22	17
	263	28	70	45	70	49	45	35	35	66	51
	264	74	80	68	104	97	66	72	43	58	89
	265	13	14	20	25	13	17	11	7	19	22
	266	55	69	71	123	81	71	112	66	64	88
	267	17	31	21	11	18	21	16	14	16	16
	268	24	39	32	60	40	33	53	31	33	16
	269	12	40	13	10	14	10	9	8	17	13
	270	28	53	47	52	54	36	79	43	29	44
	271	20	36	33	35	28	29	57	20	35	34
	272	12	56	45	41	31	29	26	20	57	42
	273	38	26	67	96	52	53	57	27	56	51
	274	40	87	123	139	51	48	74	45	130	119
	275	35	34	97	118	66	53	58	36	113	89
	276	19	44	35	80	61	45	28	26	50	45
	277	39	294	100	86	276	274	54	37	69	69
	278	67	148	172	220	235	194	88	87	116	149
	279	24	47	62	92	51	55	44	21	59	41
	280	40	44	68	89	61	61	46	26	61	63
	281	41	46	48	43	33	38	51	46	52	49
	282	36	68	56	125	75	59	71	51	65	60
	283	95	191	235	312	222	212	194	162	195	219
	284	69	85	85	171	104	116	99	79	131	100
	285	25	48	49	76	44	36	33	31	42	41
	286	20	41	41	116	64	72	51	43	83	34
	287	18	24	28	40	35	21	35	28	29	24
	288	21	36	19	26	17	26	25	12	26	24
	289	13	20	28	51	20	35	57	31	16	25
	290	36	63	62	99	49	61	59	66	57	51
	291	43	43	90	105	88	51	80	62	79	57
	292	11	16	13	16	9	15	16	15	11	14
	293	12	18	11	32	23	16	23	22	18	19
	294	34	45	50	60	41	40	50	37	40	51
	295	23	20	51	53	48	26	41	43	35	19
	296	42	45	65	101	66	57	72	65	50	56
	297	40	36	54	51	60	42	48	32	45	32
	298	43	42	51	101	66	65	79	54	53	58
	299	23	32	34	72	26	26	23	24	36	14
	300	15	25	12	20	8	15	25	18	26	16
	301	33	45	31	50	35	29	34	27	25	33
	302	30	61	60	92	64	47	77	72	70	53
	303	24	30	39	45	21	26	41	32	38	37
	304	10	26	23	17	29	12	40	10	17	26
	305	8	25	23	33	20	13	23	15	21	14
	306	22	34	25	44	23	25	28	30	16	11
	307	31	45	28	73	52	44	62	50	44	44
	308	17	43	28	28	21	15	45	42	21	19
	309	34	44	44	56	44	54	38	41	37	46
	310	7	32	12	15	14	9	12	14	8	10
	311	26	37	29	40	17	35	33	24	34	32
	312	23	34	33	43	30	23	45	35	34	31
	313	52	93	97	184	97	98	95	81	81	87
	314	20	30	34	35	31	30	33	27	31	23
	315	19	32	22	25	15	12	26	40	27	28
	316	24	32	30	58	30	29	20	18	28	36
	317	3	35	9	5	5	11	5	2	7	5
	318	44	54	102	102	75	52	88	76	52	64
	319	28	70	41	28	27	26	28	11	24	32
	320	14	10	6	10	7	13	13	5	14	6
	321	68	100	86	157	119	104	104	79	111	103
	322	27	21	21	51	26	28	48	30	33	26
	323	9	29	6	6	8	4	4	5	8	15
	324	8	28	8	5	2	9	10	8	4	8
	325	10	13	11	11	5	11	6	24	13	12
	326	22	27	30	14	16	18	11	9	6	18
	327	10	26	13	14	8	13	5	3	8	8
	328	12	11	13	5	18	9	6	12	10	11
	329	7	10	7	15	10	7	28	18	14	7
	330	17	34	34	55	36	45	47	34	37	31
	331	29	20	15	33	16	28	31	28	25	26
	332	5	26	14	7	9	12	10	4	11	7
	333	17	9	15	15	12	17	17	15	34	16
	334	36	6	19	24	38	33	12	9	32	28
	335	26	9	10	6	9	12	26	19	18	9
	336	11	29	11	10	12	14	16	7	15	13
	337	8	48	14	7	7	9	7	7	6	8
	338	4	7	2	6	0	4	7	4	12	10
	339	12	22	23	12	21	23	25	20	18	13
	340	36	64	32	26	36	17	37	29	47	54
	341	10	21	14	24	32	16	22	14	20	19
	342	18	19	12	15	13	21	27	24	28	15
	343	4	8	6	9	7	3	7	4	6	7
	344	9	20	13	27	13	18	13	17	21	11
	345	2	29	6	4	2	10	0	3	8	5
	346	10	16	9	6	4	5	12	24	10	9
	347	13	32	13	19	5	16	12	12	10	10
	348	11	19	13	8	9	13	12	8	15	6
	349	11	12	9	5	10	10	11	12	9	12
	350	7	45	8	11	15	15	8	13	8	13
	351	7	10	5	18	8	0	14	29	6	4
	352	26	40	41	62	43	50	82	41	43	54
	353	8	35	16	5	6	10	8	7	8	9
	354	15	21	14	35	17	11	25	33	22	8
	355	9	27	9	7	9	10	11	3	4	7
	356	13	4	8	6	8	10	12	4	8	10
	357	15	32	13	8	8	18	8	7	12	18
	358	12	29	33	40	28	38	38	28	9	14
	359	18	33	26	37	26	27	19	17	24	20
	360	24	23	28	48	42	26	47	46	31	32
	361	19	2	6	5	9	2	9	5	11	14
	362	12	35	17	35	27	29	43	34	18	13
	363	20	45	58	79	60	68	59	44	49	54
	364	13	30	14	24	17	12	25	12	15	22
	365	15	6	9	10	6	6	20	15	7	9
	366	48	95	123	188	118	104	115	64	74	83
	367	4	144	4	2	11	10	3	12	4	1
	368	28	28	27	39	37	35	42	42	42	39
	369	26	33	25	29	37	38	34	24	33	22
	370	12	29	31	30	30	40	20	24	32	24
	371	8	32	18	29	8	17	26	20	19	12
	372	24	25	28	44	29	22	32	42	31	26
	373	15	15	17	24	12	17	33	19	20	11
	374	11	21	13	24	20	23	30	34	19	13
	375	25	38	44	60	37	38	58	34	46	44
	376	13	26	33	57	32	36	42	36	37	29
	377	13	33	14	6	1	15	7	6	9	5
	378	18	14	17	38	24	19	36	25	26	26
	379	36	20	29	24	29	16	47	36	29	40
	380	4	26	15	18	17	22	18	11	21	19
	381	40	41	54	75	64	64	67	45	67	48
	382	14	23	24	20	19	12	31	24	16	15
	383	14	5	4	5	5	7	15	16	6	17
	384	14	54	35	54	46	26	43	31	30	31
	385	9	37	9	9	11	7	6	14	9	15
	386	16	26	13	17	31	16	16	28	21	15
	387	15	18	22	22	21	32	32	27	13	16
	388	19	30	17	35	20	37	35	30	23	21
	389	6	10	15	11	9	26	20	7	19	17
	390	92	124	145	213	141	93	119	89	119	123
	391	42	42	49	53	50	33	50	35	42	42
	392	44	21	50	64	47	51	58	62	47	47
	393	35	64	44	65	66	40	62	45	55	52
	394	17	4	16	16	7	4	38	6	17	17
	395	43	57	62	118	85	54	74	58	59	43
	396	51	96	93	109	93	73	99	67	67	66
	397	49	45	28	66	44	46	54	39	59	35
	398	16	36	16	39	20	24	42	25	25	13
	399	11	27	23	38	27	20	38	28	26	20
	400	16	43	22	34	22	15	29	19	16	23
	401	14	16	14	36	23	13	32	38	18	11
	402	5	62	9	3	11	11	4	7	4	6
	403	12	34	23	28	30	24	49	28	22	22
	404	26	42	46	68	26	36	89	49	48	41
	405	11	25	26	42	27	29	51	26	30	27
	406	13	20	23	63	53	42	42	29	31	36
	407	15	27	14	17	16	12	17	16	27	19
	408	16	67	20	26	32	35	28	40	24	30
	409	22	65	54	74	50	38	66	67	39	43
	410	44	71	64	88	61	73	80	61	63	56
	411	27	29	49	49	47	47	41	39	42	33
	412	10	8	22	16	17	27	19	16	15	7
	413	20	26	28	62	33	30	24	31	38	19
	414	24	54	27	49	30	29	39	48	32	42
	415	46	62	75	149	84	63	97	60	70	69
	416	10	4	8	9	5	5	8	7	7	15
	417	17	25	7	35	37	28	31	38	33	16
	418	33	34	37	44	28	35	34	35	38	44
	419	26	19	16	30	15	21	36	35	30	25
	420	20	35	24	43	20	31	58	32	40	19
	421	21	20	15	17	14	29	29	25	25	13
	422	15	31	16	34	16	29	39	18	19	18
	423	12	25	41	63	47	49	79	52	27	36
	424	14	24	16	38	28	11	34	24	19	14
	425	22	20	25	27	15	15	39	27	22	14
	426	14	31	33	52	31	30	27	28	38	28
	427	61	76	76	87	71	60	107	75	83	82
	428	33	62	72	74	72	44	70	64	65	60
	429	29	34	44	66	42	40	67	60	34	34
	430	32	25	22	25	32	21	44	30	29	36
	431	18	28	47	60	25	31	32	37	18	39
	432	15	23	35	48	39	24	24	16	23	17
	433	10	21	17	18	7	14	26	11	16	16
	434	16	14	15	28	24	20	32	20	25	15
	435	20	24	9	23	8	17	14	18	16	20
	436	36	46	56	92	87	61	66	60	56	47
	437	23	26	22	40	22	32	23	39	29	18
	438	41	71	75	109	68	49	78	69	71	58
	439	28	30	28	34	24	22	27	20	25	29
	440	23	16	20	27	10	18	20	21	34	42
	441	64	93	110	150	118	77	130	79	88	63
	442	19	39	41	49	43	24	36	40	40	41
	443	45	54	49	72	64	47	94	72	73	66
	444	52	96	104	129	90	70	87	65	89	91
	445	31	33	34	72	42	34	48	38	41	38
	446	70	134	138	239	149	136	162	117	122	141
	447	25	44	40	79	47	42	51	60	50	45
	448	47	74	47	86	83	70	75	87	52	43
	449	16	14	9	38	16	12	34	25	15	21
	450	9	15	3	10	8	7	19	10	8	10
	451	16	7	17	7	10	11	21	9	14	31
	452	10	12	22	24	13	12	22	20	21	20
	453	62	74	106	149	85	75	115	75	100	97
	454	17	9	21	24	13	14	21	19	18	26
	455	7	43	5	4	4	5	5	6	1	5
	456	9	13	14	33	16	28	15	17	23	11
	457	28	19	27	52	41	30	37	30	36	27
	458	9	15	17	10	8	12	9	10	15	11
	459	42	59	40	84	52	35	54	61	49	43
	460	22	7	20	16	8	27	22	20	18	17
	461	41	29	48	66	41	35	50	33	21	31
	462	53	161	160	214	117	111	151	114	88	101
	463	9	3	7	12	10	9	17	8	14	8
	464	34	21	18	20	23	17	24	7	14	30
	465	17	9	11	21	25	7	22	19	9	24
	466	10	21	10	12	31	16	9	9	13	6
	467	34	18	35	36	30	15	37	26	46	27
	468	26	45	24	47	35	32	46	32	34	29
	469	12	4	17	25	11	15	27	16	9	12
	470	12	16	12	12	14	9	19	18	11	19
	471	11	40	24	23	12	10	23	19	15	14
	472	10	24	11	11	10	12	19	8	15	22
	473	8	36	4	12	11	8	5	5	16	7
	474	9	5	12	10	2	9	24	32	6	5
	475	17	10	15	6	18	4	19	17	13	17
	476	12	33	29	66	32	31	31	42	24	22
	477	20	29	32	50	30	40	49	45	25	23
	478	11	27	25	47	21	22	38	38	24	14
	479	40	89	83	144	98	79	106	96	81	64
	480	14	3	3	18	12	12	20	19	18	20
	481	41	39	42	53	31	36	41	52	39	26
	482	21	14	21	5	24	9	21	11	19	23
	483	19	16	15	26	16	11	15	10	20	31
	484	38	32	51	80	78	51	79	77	43	44
	485	31	17	39	29	28	21	28	35	21	34
	486	27	53	56	104	57	42	65	57	80	55
	487	13	29	15	18	17	21	20	29	14	20
	488	8	14	7	11	17	11	23	18	16	13
	489	21	10	22	40	29	20	46	40	23	32
	490	38	53	50	58	41	32	48	45	47	46
	491	75	51	79	113	86	71	67	56	60	82
	492	11	23	23	40	19	19	25	22	13	22
	493	14	29	32	27	24	20	18	19	33	27
	494	46	95	71	90	70	62	100	62	66	65
	495	21	41	35	39	30	23	42	23	13	23
	496	6	21	16	9	24	14	9	14	18	15
	497	29	21	13	31	37	24	26	34	19	25
	498	15	3	13	15	7	10	16	12	6	6
	499	34	30	49	77	47	49	67	34	56	53
	500	11	23	5	3	14	8	11	13	0	15
	501	39	48	29	30	42	33	48	24	41	50
	502	10	52	13	11	14	14	12	13	8	21
	503	27	28	21	30	28	24	37	19	19	11
	504	15	27	22	40	22	34	45	41	30	44
	505	2	27	8	5	5	10	9	11	4	13
	506	11	19	31	45	19	20	40	28	12	14
	507	32	26	20	33	35	24	34	34	12	19
	508	49	54	55	91	74	44	86	62	62	47
	509	24	30	27	41	19	29	23	27	24	24
	510	26	87	91	117	66	54	82	52	56	71
	511	8	19	7	11	11	7	16	5	16	10
	512	18	13	20	21	16	15	26	33	22	16
	513	31	41	45	57	37	30	43	31	31	34
	514	66	160	127	178	134	125	146	104	108	126
	515	3	16	16	18	16	7	19	12	12	4
	516	29	8	9	8	8	4	14	7	17	11
	517	26	24	60	61	60	41	53	34	42	32
	518	14	13	11	13	15	12	17	19	17	22
	519	9	6	7	20	7	16	25	15	14	18
	520	13	20	12	11	6	15	26	5	15	6
	521	18	17	13	21	18	19	25	26	19	15
	522	43	69	67	104	91	57	67	51	50	58
	523	21	31	12	41	29	18	31	29	20	30
	524	13	5	12	3	8	7	26	13	9	15
	525	16	7	14	17	28	21	18	23	18	15
	526	25	35	21	66	60	49	59	43	44	62
	527	16	12	17	12	15	13	9	27	19	23
	528	1	40	5	8	12	3	2	5	5	9
	529	22	58	75	77	44	47	46	31	42	40
	530	131	200	213	300	197	185	200	137	177	176
	531	40	48	49	91	50	64	82	55	59	65
	532	20	16	26	21	35	28	37	27	29	26
	533	17	30	8	13	17	11	10	5	11	22
	534	75	106	105	170	111	119	127	122	107	87
	535	48	28	39	66	52	42	51	58	43	51
	536	71	109	114	128	115	106	139	120	98	103
	537	20	29	24	20	25	26	34	21	31	23
	538	42	32	30	45	52	39	61	56	57	28
	539	17	9	7	8	9	15	15	10	5	17
	540	13	16	25	89	37	28	10	10	19	16
	541	50	69	78	131	88	67	83	46	91	68
	542	14	34	23	25	36	16	32	25	29	27
	543	58	52	60	72	66	43	69	45	59	60
	544	21	11	12	41	15	21	17	17	21	28
	545	20	21	26	33	34	15	23	37	36	32
	546	36	12	22	12	14	8	7	19	16	20
	547	43	24	38	50	59	33	34	38	44	47
	548	38	24	22	30	33	39	39	32	40	55
	549	25	25	42	77	53	33	20	21	30	23
	550	9	5	8	15	18	11	15	17	8	9
	551	18	11	21	26	33	28	17	21	33	10
	552	45	33	39	48	31	28	46	45	45	28
	553	29	31	68	56	46	41	50	21	35	47
	554	10	27	17	48	21	11	19	18	14	28
	555	8	8	12	14	4	5	25	21	18	12
	556	13	6	7	2	13	6	13	6	9	14
	557	24	30	26	54	22	28	37	34	34	37
	558	18	24	30	46	39	35	31	38	37	45
	559	28	45	32	77	48	50	50	33	42	46
	560	19	8	12	18	13	12	28	37	9	10
	561	22	23	20	16	24	23	21	18	34	21
	562	20	15	7	11	11	9	20	21	22	10
	563	41	30	42	34	36	37	29	33	34	41
	564	23	15	16	32	31	26	24	19	23	17
	565	18	6	13	28	21	11	10	15	25	12
	566	19	15	6	15	19	14	27	4	16	14
	567	4	4	5	2	7	6	10	3	11	11
	568	16	5	13	14	21	12	25	23	26	29
	569	20	10	18	11	17	8	14	10	16	19
	570	28	17	36	85	52	41	58	50	42	55
	571	37	44	40	68	36	30	43	46	26	46
	572	14	14	18	37	16	20	41	34	12	19
	573	53	90	67	88	71	54	86	55	69	72
	574	14	23	23	34	37	36	51	29	19	27
	575	22	34	29	40	23	33	52	33	27	28
	576	6	40	8	8	9	10	6	10	7	8
	577	57	72	39	81	62	51	55	37	46	34
	578	15	7	15	22	16	21	25	16	30	17
	579	11	4	3	7	6	14	12	6	7	4
	580	15	6	17	23	12	14	37	26	23	13
	581	105	82	120	132	135	122	125	81	107	118
	582	34	23	19	38	33	30	31	39	24	15
	583	30	20	19	39	53	39	47	37	29	39
	584	50	43	36	58	40	28	55	45	36	26
	585	26	14	31	24	24	14	19	10	24	32
	586	15	22	24	46	24	26	39	21	24	25
	587	9	8	14	22	17	20	26	30	14	3
	588	5	7	15	6	9	4	21	8	7	11
	589	13	18	40	49	25	24	46	28	32	24
	590	8	9	5	21	7	22	18	16	21	14
	591	26	21	16	28	21	18	14	33	19	26
	592	25	13	20	37	29	13	34	31	26	24
	593	14	9	17	17	14	11	20	19	18	10
	594	5	2	4	7	6	11	10	11	10	9
	595	12	13	8	18	15	23	25	24	9	9
	596	7	36	10	11	4	10	2	3	6	11
	597	5	35	2	8	9	7	5	2	4	1
	598	16	13	26	23	27	21	21	21	17	15
	599	13	4	17	32	23	18	13	15	22	14
	600	53	64	88	134	68	82	81	62	60	64
	601	25	10	15	10	24	9	22	24	20	8
	602	6	10	13	6	9	9	6	2	6	11
	603	7	4	10	9	14	5	14	10	22	14
	604	17	14	10	31	35	21	23	20	13	15
	605	30	17	45	42	66	31	41	42	32	38
	606	43	43	53	97	76	58	72	77	95	66
	607	25	18	21	25	26	8	18	19	29	24
	608	58	57	75	118	110	86	65	57	77	97
	609	35	21	19	15	29	14	30	26	23	18
	610	13	8	17	19	22	10	11	9	14	30
	611	27	7	20	18	19	10	29	27	15	12
	612	14	14	10	24	14	9	26	22	21	17
	613	51	54	113	168	106	80	95	96	89	96
	614	20	8	10	11	12	12	13	11	12	11
	615	18	13	5	13	11	13	29	20	11	5
	616	50	13	19	3	19	18	24	20	32	36
	617	26	10	10	16	9	10	41	25	12	14
	618	37	68	105	118	86	62	51	38	46	71
	619	14	15	36	21	27	33	25	31	20	22
	620	11	10	8	8	14	8	9	13	10	11
	621	66	124	150	183	128	134	162	101	124	118
	622	34	30	46	84	29	48	78	81	56	43
	623	33	22	27	69	40	26	37	46	38	44
	624	55	100	114	155	112	113	113	98	95	102
	625	35	26	28	78	45	43	56	53	59	66
	626	39	75	82	100	89	61	96	91	75	83
	627	36	52	85	98	77	52	92	53	59	81
	628	15	27	13	34	26	24	34	27	32	30
	629	35	41	40	92	72	59	82	60	77	60
	630	13	9	8	13	9	12	20	12	22	20
	631	23	16	24	65	27	43	38	31	37	31
	632	67	55	60	109	87	46	74	66	67	73
	633	14	17	15	18	21	12	13	15	13	22
	634	39	6	26	47	42	24	37	33	28	30
	635	11	15	10	7	8	9	16	14	15	13
	636	14	28	14	28	23	17	30	27	15	12
	637	38	33	35	57	48	39	60	37	29	39
	638	8	11	12	7	16	11	14	5	12	13
	639	5	10	13	8	7	4	18	9	2	7
	640	31	5	10	19	18	10	11	7	16	13
	641	38	62	48	89	79	61	82	70	48	72
	642	22	13	20	28	26	11	32	25	33	28
	643	21	48	51	42	34	39	40	45	48	46
	644	8	21	13	26	19	20	28	18	21	21
	645	11	7	14	7	8	7	8	16	5	10
	646	22	8	18	17	12	10	14	11	12	17
	647	32	41	28	38	48	59	24	17	39	24
	648	23	19	25	35	28	23	29	19	31	21
	649	15	29	14	9	9	13	9	6	8	8
	650	48	84	66	78	65	61	75	64	51	49
	651	17	9	13	21	15	17	12	9	9	14
	652	34	38	60	73	76	53	48	34	41	56
	653	32	30	47	90	32	49	62	53	46	26
	654	20	31	25	50	31	24	32	31	21	34
	655	42	61	51	82	49	60	63	51	51	54
	656	11	30	20	38	26	26	32	28	31	24
	657	27	60	50	80	27	51	69	34	46	35
	658	16	31	22	57	27	27	27	20	25	26
	659	12	23	11	10	18	15	17	15	10	9
	660	35	21	26	21	27	19	39	45	22	16
	661	36	48	49	66	48	47	69	80	49	51
	662	18	20	30	66	28	21	36	28	43	37
	663	17	42	41	37	28	28	45	34	31	16
	664	15	16	27	46	26	16	25	30	23	19
	665	49	66	49	89	47	31	58	58	58	51
	666	10	24	25	34	24	27	35	21	18	21
	667	20	68	26	36	29	31	45	31	32	24
	668	4	2	5	0	13	7	5	5	3	5
	669	34	52	42	80	35	63	49	70	39	29
	670	29	82	76	96	74	48	71	48	68	51
	671	39	46	29	97	48	70	65	72	50	25
	672	19	35	24	25	25	33	56	43	23	44
	673	50	50	46	61	61	40	70	48	41	36
	674	25	34	36	46	30	31	43	40	50	40
	675	20	46	20	43	26	25	40	40	47	27
	676	17	50	13	9	15	9	23	19	18	25
	677	79	96	104	125	117	83	94	75	83	96
	678	54	75	48	66	52	43	69	68	48	39
	679	42	75	50	64	44	40	42	53	43	37
	680	20	26	26	28	30	23	24	41	46	32
	681	48	66	50	77	54	57	59	58	54	60
	682	40	32	42	62	27	28	43	30	51	43
	683	70	63	82	120	91	77	81	62	103	97
	684	10	39	21	19	19	22	22	24	24	11
	685	23	34	23	24	18	31	29	41	25	36
	686	16	29	14	16	19	20	25	31	16	15
	687	12	31	21	20	23	24	33	32	30	28
	688	18	29	21	20	18	14	30	23	13	18
	689	32	43	33	50	38	34	43	35	36	38
	690	33	43	14	29	18	19	19	18	15	10
	691	21	45	31	31	49	50	45	28	39	32
	692	20	76	28	59	32	23	24	24	31	8
	693	16	25	12	18	14	15	21	28	10	22
	694	26	53	57	92	51	51	47	52	40	47
	695	16	41	23	47	22	26	31	25	26	27
	696	17	26	29	21	21	20	38	17	34	33
	697	34	41	31	44	14	28	26	21	29	51
	698	54	40	44	41	45	57	32	31	46	35
	699	31	62	74	100	70	45	45	58	57	44
	700	31	74	53	140	72	79	88	41	47	53
	701	30	62	51	73	27	31	51	49	38	29
	702	25	25	25	66	17	34	45	30	22	45
	703	18	55	44	64	37	31	19	27	20	19
	704	24	29	10	47	30	31	44	38	39	29
	705	8	6	13	15	10	14	17	20	7	13
	706	58	136	72	128	90	75	154	93	84	89
	707	40	57	49	71	37	50	61	62	47	61
	708	20	32	13	35	11	18	14	19	15	11
	709	15	4	14	3	10	7	15	8	14	11
	710	5	20	11	19	12	11	11	8	14	11
	711	44	101	91	135	95	82	104	59	57	57
	712	15	10	11	16	16	4	17	26	8	12
	713	27	25	26	44	28	25	28	16	14	23
	714	45	63	72	87	69	43	72	36	45	56
	715	35	34	21	38	33	32	38	25	28	21
	716	17	34	17	20	18	26	32	37	13	17
	717	23	39	24	43	31	15	44	40	37	37
	718	71	74	71	139	84	57	135	67	94	86
	719	16	15	30	35	21	31	44	41	32	20
	720	8	10	8	24	23	31	15	13	16	12
	721	7	21	6	14	16	23	6	15	18	10
	722	17	19	7	19	6	18	29	46	11	14
	723	21	34	24	21	28	21	42	30	27	16
	724	22	45	38	67	53	35	51	27	38	33
	725	30	13	30	43	16	16	40	23	31	24
	726	32	24	16	17	22	19	26	33	60	51
	727	35	31	32	50	34	39	39	49	24	33
	728	86	110	115	181	158	138	138	133	139	168
	729	31	22	41	62	31	55	66	54	40	57
	730	14	2	5	2	4	15	23	16	15	12
	731	15	16	20	22	28	17	36	31	24	23
	732	95	95	106	100	98	83	136	109	94	109
	733	11	40	9	4	10	13	6	6	11	9
	734	10	5	11	27	16	8	10	9	16	13
	735	27	22	36	32	30	18	38	34	17	18
	736	19	19	14	24	25	24	23	24	24	15
	737	29	36	47	72	41	49	46	43	49	41
	738	41	50	36	53	49	46	58	46	55	50
	739	24	27	35	43	23	29	34	31	34	23
	740	18	18	14	21	19	15	48	46	22	28
	741	8	33	11	25	11	17	34	36	13	11
	742	29	51	20	68	30	37	81	55	37	42
	743	38	33	47	57	42	42	44	41	28	42
	744	11	11	16	9	11	19	29	36	13	21
	745	28	35	16	39	20	34	39	34	24	30
	746	42	36	43	74	31	40	52	38	71	50
	747	25	27	18	22	9	14	39	21	38	26
	748	34	12	21	29	32	16	20	26	25	30
	749	14	33	31	37	37	24	52	30	32	26
	750	80	154	189	294	202	154	181	119	159	175
	751	21	4	17	27	17	11	16	31	20	21
	752	64	62	73	111	80	55	63	75	51	39
	753	33	51	43	87	70	42	69	77	69	64
	754	32	19	15	18	20	9	15	18	8	14
	755	7	2	8	11	6	10	17	23	17	6
	756	8	22	9	15	5	9	12	6	11	9
	757	6	14	8	10	4	8	19	19	7	4
	758	11	10	2	22	10	11	12	20	18	17
	759	63	126	127	170	137	109	153	96	120	113
	760	19	18	24	31	19	19	20	24	20	17
	761	21	33	29	29	29	29	37	35	29	54
	762	18	22	34	82	35	58	27	23	21	45
	763	30	17	18	28	18	25	25	31	28	10
	764	56	65	69	93	92	54	57	46	70	96
	765	29	17	23	33	33	25	38	28	34	30
	766	22	15	15	17	23	16	24	19	20	17
	767	16	14	19	26	16	11	31	31	22	14
	768	89	160	186	207	172	140	173	112	115	137
	769	29	31	34	57	37	42	58	49	39	30
	770	14	23	21	23	11	9	21	25	16	7
	771	21	6	9	9	17	12	10	17	14	29
	772	46	65	71	49	63	35	55	23	46	77
	773	16	15	9	13	13	5	13	12	13	17
	774	11	18	17	10	16	12	20	23	29	18
	775	22	27	37	42	38	29	55	28	23	29
	776	29	34	20	21	27	27	50	43	32	34
	777	50	54	57	86	72	54	81	70	70	51
	778	55	43	37	47	52	35	59	24	45	67
	779	8	7	12	20	13	13	27	30	26	11
	780	66	156	142	218	129	142	191	127	120	164
	781	16	18	12	31	23	23	26	33	33	15
	782	15	24	14	28	15	16	28	34	20	27
	783	18	24	24	37	36	34	58	26	42	21
	784	40	57	46	86	72	51	60	55	52	53
	785	12	20	11	10	10	9	7	14	13	10
	786	23	16	17	23	23	25	22	19	29	22
	787	16	19	20	34	24	20	28	24	37	32
	788	39	61	54	80	71	73	73	65	74	55
	789	50	57	55	93	68	64	68	52	59	63
	790	29	23	27	46	26	30	43	43	42	29
	791	33	24	37	58	37	41	35	28	39	26
	792	43	20	30	57	49	46	45	39	41	71
	793	50	64	47	84	65	45	61	45	76	51
	794	22	9	27	36	20	27	26	13	41	35
	795	46	32	16	25	20	11	37	28	30	29
	796	2	9	10	18	14	0	10	9	13	8
	797	16	15	13	11	14	21	16	14	15	23
	798	13	14	6	16	5	5	8	23	11	9
	799	19	13	12	15	9	9	20	9	24	17
	800	34	12	18	31	17	19	25	33	23	26
	801	15	7	13	2	6	15	16	10	8	14
	802	27	38	24	41	22	32	73	40	39	39
	803	33	49	48	71	24	36	50	22	31	33
	804	15	33	20	33	19	25	33	21	41	34
	805	45	35	42	79	53	32	81	32	54	43
	806	35	29	22	22	32	26	27	28	46	38
	807	20	25	36	46	34	58	53	22	36	39
	808	14	17	11	36	18	22	41	29	23	15
	809	12	21	7	17	12	21	17	18	10	11
	810	24	31	21	32	24	15	42	42	32	33
	811	22	57	28	60	35	43	48	35	22	28
	812	32	41	30	63	41	47	38	32	65	56
	813	19	37	24	46	24	28	35	46	29	36
	814	35	42	22	27	24	26	54	46	23	42
	815	17	26	13	12	13	9	24	11	18	19
	816	10	22	20	19	15	17	29	22	8	5
	817	28	54	37	41	43	29	61	32	35	36
	818	7	36	9	8	10	10	11	7	6	10
	819	15	17	8	11	13	10	15	19	17	15
	820	8	26	7	13	14	13	19	25	15	13
	821	11	21	20	22	16	14	32	13	6	19
	822	12	17	24	23	22	18	36	26	25	13
	823	17	13	14	33	24	12	31	25	20	22
	824	17	24	16	31	26	12	12	24	10	10
	825	16	16	11	27	17	11	22	33	21	24
	826	21	37	32	66	47	43	49	46	36	33
	827	17	37	50	73	59	40	49	39	45	39
	828	20	22	28	23	22	20	50	26	25	22
	829	86	113	182	271	154	145	167	115	140	121
	830	41	69	63	97	70	47	64	67	52	35
	831	26	39	48	81	48	33	61	60	32	35
	832	9	20	16	28	23	17	22	24	20	25
	833	20	24	29	17	15	15	22	15	11	14
	834	88	145	164	206	142	119	145	84	134	128
	835	36	55	49	70	45	45	57	82	44	31
	836	10	8	12	4	7	7	20	19	8	15
	837	0	5	7	11	6	8	14	8	18	8
	838	13	11	15	8	14	8	11	14	11	9
	839	31	22	31	27	23	12	45	29	34	46
	840	9	11	13	12	19	31	41	39	29	23
	841	21	21	39	40	37	37	47	32	31	31
	842	20	9	14	30	24	21	21	21	26	18
	843	9	28	15	28	11	11	19	31	15	9
	844	7	8	5	9	10	9	32	14	8	6
	845	10	11	9	28	13	9	22	22	13	14
	846	78	166	150	252	136	120	211	99	103	95
	847	40	80	50	111	81	46	66	57	65	55
	848	14	14	20	15	8	12	17	18	15	16
	849	17	10	14	13	12	11	28	17	15	18
	850	21	26	13	28	22	34	61	42	36	17
	851	3	11	14	7	16	10	12	12	22	12
	852	11	20	12	23	4	23	22	8	11	9
	853	22	26	17	8	12	19	17	12	8	15
	854	25	27	21	33	25	35	57	52	35	23
	855	3	9	15	14	12	10	30	22	10	11
	856	11	18	16	22	16	20	29	32	19	8
	857	14	17	15	40	20	17	34	36	14	5
	858	50	88	56	45	38	42	80	54	55	55
	859	8	53	7	8	10	7	9	7	11	6
	860	11	29	24	45	26	14	47	52	18	21
	861	21	27	21	26	28	19	44	40	19	17
	862	16	41	8	42	23	35	62	47	28	19
	863	9	26	10	7	3	6	6	6	0	9
	864	14	45	26	83	33	38	77	44	29	17
	865	32	37	27	53	52	26	49	45	22	36
	866	29	22	50	44	52	31	51	36	37	25
	867	23	47	42	71	75	64	55	38	51	55
	868	25	30	36	46	41	40	47	34	31	29
	869	10	16	17	17	19	18	20	24	34	15
	870	18	22	24	24	15	16	17	21	27	24
	871	36	44	54	77	68	41	37	41	42	52
	872	34	32	26	37	26	24	37	47	36	22
	873	12	36	31	34	24	25	34	26	19	16
	874	12	12	15	18	15	13	5	11	7	9
	875	15	20	14	20	32	25	18	27	32	17
	876	18	20	20	31	37	24	40	34	27	27
	877	16	11	32	57	39	23	33	36	20	28
	878	38	62	55	104	40	43	82	52	50	41
	879	19	6	10	5	15	8	23	15	9	14
	880	14	39	28	36	19	26	32	23	32	22
	881	9	16	30	46	29	24	31	32	41	29
	882	11	12	12	22	8	11	18	13	9	13
	883	34	63	63	98	75	54	66	44	59	62
	884	47	23	57	94	49	52	59	51	63	48
	885	51	96	86	138	61	82	62	78	68	67
	886	54	66	89	98	83	63	93	104	73	80
	887	49	106	96	166	96	91	103	87	87	92
	888	82	144	141	228	126	123	139	112	131	126
	889	30	33	31	89	41	40	44	54	39	29
	890	21	41	54	58	29	32	65	52	34	29
	891	16	12	14	12	16	10	19	11	20	12
	892	7	27	13	33	13	17	21	25	16	18
	893	22	13	30	37	36	13	36	42	35	34
	894	16	11	10	14	10	24	22	15	25	21
	895	6	27	14	25	15	7	23	21	5	5
	896	94	144	208	226	157	104	216	125	206	221
	897	44	61	42	87	58	72	66	32	63	60
	898	21	9	22	21	14	11	17	16	29	21
	899	29	31	44	48	41	45	54	29	44	33
	900	48	103	101	162	132	97	89	68	109	76
	901	30	39	46	58	50	45	40	42	24	14
	902	13	19	27	11	16	17	35	12	31	14
	903	5	17	8	13	16	12	13	12	14	10
	904	79	105	125	182	137	110	130	97	115	124
	905	26	21	19	15	25	20	41	27	26	29
	906	15	7	13	14	7	10	41	28	21	22
	907	4	29	7	1	7	9	7	5	9	4
	908	10	11	5	8	13	8	13	10	10	6
	909	86	117	138	197	120	120	167	107	100	109
	910	12	34	14	10	9	10	8	6	10	8
	911	16	18	18	41	29	30	31	33	25	34
	912	18	14	16	15	20	29	24	21	20	19
	913	49	88	70	113	78	72	87	74	74	97
	914	22	29	39	67	56	46	63	47	39	46
	915	16	32	18	35	27	21	20	26	22	13
	916	27	19	29	85	41	26	40	28	43	35
	917	9	27	22	17	12	12	31	24	20	10
	918	11	11	17	17	36	19	4	20	15	35
	919	29	14	18	29	25	34	34	30	30	24
	920	25	6	17	26	10	24	24	20	16	14
	921	25	47	33	50	43	19	32	26	52	45
	922	8	13	12	33	10	10	25	12	12	33
	923	18	8	10	19	17	9	13	17	14	8
	924	9	4	5	3	10	11	22	5	23	14
	925	7	11	13	13	18	9	12	9	16	15
	926	10	19	26	43	22	26	41	21	12	18
	927	71	90	68	118	56	57	98	78	67	48
	928	77	83	104	107	117	108	81	44	102	103
	929	34	83	29	90	70	55	69	69	61	62
	930	22	11	23	34	23	22	37	20	22	22
	931	9	19	12	9	10	10	22	25	18	8
	932	13	27	14	6	9	7	13	12	6	11
	933	16	36	39	55	37	26	59	47	46	25
	934	34	50	33	78	39	58	57	51	49	63
	935	8	10	20	14	12	13	10	14	12	9
	936	40	63	77	103	73	66	83	35	70	74
	937	27	29	39	78	28	20	35	38	50	43
	938	25	4	6	8	11	9	10	10	8	13
	939	10	7	8	17	5	19	22	12	7	6
	940	30	11	3	6	15	14	8	17	16	14
	941	16	21	11	14	13	14	14	7	16	16
	942	21	19	13	20	15	23	17	27	17	16
	943	17	7	9	16	17	16	17	16	16	23
	944	6	15	12	18	11	13	16	15	12	8
	945	16	10	10	19	12	9	22	20	18	14
	946	20	10	25	25	16	16	26	25	25	31
	947	6	5	5	1	1	4	7	6	6	7
	948	30	23	20	17	8	12	22	20	10	13
	949	3	8	16	17	14	13	32	14	12	16
	950	25	29	36	28	33	23	33	22	37	48
	951	13	15	11	8	23	10	18	24	15	15
	952	19	16	17	38	32	16	20	13	28	22
	953	12	17	11	37	15	20	20	16	23	16
	954	17	18	15	27	21	25	21	27	24	23
	955	20	23	16	58	20	35	22	21	22	35
	956	36	47	22	42	28	23	65	118	26	21
	957	25	19	16	31	22	9	22	25	19	28
	958	33	18	25	72	40	58	49	41	40	44
	959	34	51	66	53	53	48	48	69	49	49
	960	51	31	48	38	46	44	67	39	47	62
	961	8	3	13	8	3	6	8	4	13	10
	962	24	18	32	60	42	28	26	33	42	44
	963	16	16	12	24	27	14	28	30	16	11
	964	6	32	13	21	8	12	15	15	8	9
	965	10	15	13	16	14	10	24	18	14	19
	966	31	80	50	84	46	52	64	52	35	41
	967	22	29	19	28	33	25	31	31	45	34
	968	43	46	76	123	73	73	63	31	47	45
	969	8	12	7	14	10	17	21	18	5	6
	970	11	16	10	6	9	18	18	29	30	12
	971	10	44	14	33	23	25	23	23	22	13
	972	21	26	25	71	25	21	43	27	32	20
	973	34	43	43	76	25	47	48	42	26	28
	974	66	137	136	187	120	89	124	95	133	93
	975	15	24	10	14	44	30	49	39	18	14
	976	53	75	76	89	73	44	97	71	90	66
	977	28	49	31	56	46	36	52	33	44	43
	978	15	10	24	12	17	17	22	16	14	24
	979	56	25	42	97	64	47	73	58	48	51
	980	16	31	35	58	22	27	43	18	49	25
	981	18	12	14	19	20	19	18	22	9	25
	982	13	9	7	7	6	9	23	8	9	8
	983	9	12	18	20	14	9	7	25	8	9
	984	21	12	19	8	16	11	19	20	17	19
	985	11	5	12	26	20	18	23	11	27	10
	986	10	12	14	6	10	3	7	15	6	11
	987	25	17	29	31	9	10	65	41	37	57
	988	16	14	10	20	4	6	27	24	21	21
	989	9	8	12	2	7	8	21	9	8	6
	990	2	29	5	2	3	4	0	4	2	0
	991	3	22	3	4	6	2	6	5	3	9
	992	15	16	9	25	22	12	21	18	17	12
	993	9	36	12	11	5	12	7	5	8	5
	994	7	26	6	6	6	7	2	2	4	15
	995	10	4	10	12	7	7	12	20	6	10
	996	21	22	24	29	21	29	31	24	25	32
	997	18	26	23	51	35	22	41	24	46	31
	998	50	71	54	77	75	46	55	45	58	51
	999	19	7	20	16	20	17	23	23	19	7
	1000	36	53	57	50	45	33	44	56	46	35
	1001	13	45	4	3	4	10	0	8	7	5
	1002	9	6	10	18	18	2	16	7	11	20
	1003	9	14	5	16	7	5	6	20	11	8
	1004	18	13	20	28	25	20	54	21	26	26
	1005	12	26	18	39	26	16	30	22	28	21
	1006	18	13	20	42	21	33	37	30	25	22
	1007	10	19	22	65	17	21	36	30	39	17
	1008	30	68	87	100	77	65	87	42	59	53
	1009	17	10	24	23	29	16	21	18	25	31
	1010	17	9	17	36	24	23	11	18	28	29
	1011	11	10	8	5	15	4	11	15	17	9
	1012	5	11	7	10	8	3	19	14	16	9
	1013	22	20	12	26	21	17	24	20	24	23
	1014	20	4	9	13	5	3	2	9	8	13
	1015	12	13	16	37	19	20	14	24	16	15
	1016	10	13	17	22	22	23	19	23	21	24
	1017	7	6	14	6	7	10	7	10	8	14
	1018	16	23	15	28	17	12	24	22	26	17
	1019	9	16	11	9	7	4	10	11	6	16
	1020	15	20	18	29	25	22	27	17	9	8
	1021	20	26	25	48	30	31	45	21	33	20
	1022	6	27	7	12	7	8	5	7	5	10
	1023	6	9	6	4	2	7	19	8	12	6
	1024	16	7	8	13	16	15	18	9	31	13
	1025	6	4	8	4	6	5	12	15	6	8
	1026	5	6	7	7	10	6	9	5	4	8
	1027	14	25	30	41	32	34	35	31	31	19
	1028	26	17	25	13	22	19	37	19	33	25
	1029	11	9	16	15	18	13	11	24	18	7
	1030	6	6	6	6	11	14	10	8	11	11
	1031	6	8	7	9	13	4	7	12	7	6
	1032	6	10	2	9	4	15	5	13	5	16
	1033	10	25	18	21	13	20	27	30	13	13
	1034	23	7	4	6	13	3	14	8	7	8
	1035	13	21	10	37	27	25	23	27	22	18
	1036	12	10	3	14	17	16	10	12	10	9
	1037	22	6	31	44	19	18	39	27	36	21
	1038	7	11	6	11	14	12	6	14	7	4
	1039	6	25	12	11	6	7	6	7	6	5
	1040	15	13	8	6	12	6	12	16	17	11
	1041	23	5	12	7	14	10	17	3	16	15
	1042	37	26	39	78	55	40	29	29	60	47
	1043	28	25	23	26	37	30	55	38	33	26
	1044	15	8	10	4	11	8	6	9	18	11
	1045	17	15	14	20	15	14	20	30	19	16
	1046	6	10	6	26	8	15	15	19	17	5
	1047	6	28	12	38	24	38	15	24	11	8
	1048	15	24	22	20	10	23	31	33	17	23
	1049	6	33	3	6	7	8	3	2	6	4
	1050	16	15	17	17	21	8	20	15	17	17
	1051	28	33	19	8	23	16	40	32	24	27
	1052	27	48	27	53	61	44	59	59	59	32
	1053	59	57	80	148	77	79	104	65	75	91
	1054	13	10	9	18	6	7	24	18	13	13
	1055	12	13	12	22	24	14	25	20	17	13
	1056	10	7	8	4	10	7	16	9	11	9
	1057	20	19	35	30	34	42	27	38	12	22
	1058	3	26	5	7	9	5	3	2	4	10
	1059	8	13	3	7	9	7	9	15	4	8
	1060	7	1	9	9	9	12	7	6	11	7
	1061	35	22	35	35	40	55	46	36	50	46
	1062	29	15	25	22	20	20	38	33	23	19
	1063	30	51	32	42	23	40	87	39	42	64
	1064	18	13	24	30	25	22	22	20	12	30
	1065	14	23	16	24	21	22	30	25	21	19
	1066	20	33	30	48	41	51	26	41	28	35
	1067	10	20	4	19	13	12	13	10	14	20
	1068	9	20	16	10	17	25	23	11	10	11
	1069	39	27	74	104	51	47	68	46	52	48
	1070	16	15	20	32	41	29	17	6	19	17
	1071	56	35	37	54	79	77	52	54	39	86
	1072	21	22	20	45	27	25	24	27	21	21
	1073	10	13	22	20	29	10	13	9	20	10
	1074	31	20	18	48	30	27	25	11	27	15
	1075	31	60	24	42	40	25	35	29	23	26
	1076	25	7	14	22	24	18	32	18	11	16
	1077	10	19	9	12	11	18	34	27	18	9
	1078	18	21	17	36	39	33	30	32	29	25
	1079	61	95	71	122	91	77	66	50	60	69
	1080	2	30	4	9	4	10	8	2	7	6
	1081	31	35	33	108	44	47	49	61	59	46
	1082	48	45	27	41	21	37	81	39	37	51
	1083	14	17	14	16	20	22	23	10	14	17
	1084	13	19	22	27	14	19	47	33	19	19
	1085	9	32	5	11	12	16	9	6	3	5
	1086	8	33	4	13	7	7	7	8	11	6
	1087	32	27	33	17	24	24	22	14	17	18
	1088	8	32	18	14	24	18	24	22	19	18
	1089	38	53	39	67	35	50	56	29	41	36
	1090	18	14	17	30	15	20	14	24	18	17
	1091	6	9	8	14	4	10	8	6	2	10
	1092	14	10	27	16	27	18	22	13	17	31
	1093	30	45	34	67	51	42	54	41	34	42
	1094	26	30	41	48	35	45	40	44	38	44
	1095	71	54	47	60	81	55	82	39	43	89
	1096	10	15	9	10	21	24	27	22	14	14
	1097	35	42	42	52	53	37	68	59	65	64
	1098	17	11	9	18	15	12	22	27	23	16
	1099	28	15	21	23	29	22	35	35	23	31
	1100	14	14	14	10	15	22	25	36	23	39
	1101	14	5	9	24	15	15	14	10	14	7
	1102	12	13	14	20	27	20	17	22	20	17
	1103	9	14	10	5	12	9	16	16	8	15
	1104	17	31	15	30	28	21	33	30	17	19
	1105	16	18	24	15	18	13	31	37	25	19
	1106	21	23	23	14	19	21	23	24	14	19
	1107	32	34	50	58	35	29	31	53	31	29
	1108	44	30	34	47	27	37	68	62	53	65
	1109	13	17	19	25	15	22	15	26	8	11
	1110	13	60	11	21	14	22	10	7	24	24
	1111	19	18	38	47	51	21	41	51	24	38
	1112	12	14	16	42	19	32	23	23	21	19
	1113	56	61	47	62	60	49	68	42	58	66
	1114	23	18	11	34	21	19	23	19	27	8
	1115	28	35	23	39	39	34	37	35	33	45
	1116	3	9	5	8	8	6	12	6	7	6
	1117	16	7	12	25	15	13	20	22	15	13
	1118	14	36	20	40	18	25	34	26	18	31
	1119	10	11	11	24	9	9	6	10	8	6
	1120	37	39	22	38	40	27	37	28	29	25
	1121	34	46	30	74	54	32	32	42	56	46
	1122	10	38	11	10	6	9	17	10	21	6
	1123	12	11	16	20	19	18	28	20	17	20
	1124	15	34	15	14	13	15	20	16	17	14
	1125	7	27	22	38	17	20	28	31	20	16
	1126	15	13	11	6	7	8	25	11	8	16
	1127	6	21	10	10	5	11	15	11	14	10
	1128	12	16	6	7	6	9	19	14	17	14
	1129	21	26	21	29	20	27	22	27	23	20
	1130	15	12	11	7	10	10	18	48	7	6
	1131	7	19	7	9	10	0	21	13	14	4
	1132	26	7	12	10	16	14	22	21	22	19
	1133	37	68	85	87	74	52	77	51	66	52
	1134	77	102	126	171	128	85	157	92	103	119
	1135	41	27	38	54	40	46	37	49	46	29
	1136	21	28	39	42	31	24	36	26	27	29
	1137	14	9	8	9	6	20	14	11	10	10
	1138	36	59	53	98	49	52	98	70	55	54
	1139	69	114	121	172	111	113	99	102	77	98
	1140	30	9	24	30	34	18	35	27	39	40
	1141	44	30	38	45	53	50	32	56	51	63
	1142	29	37	35	54	37	25	31	34	20	22
	1143	12	35	29	44	38	29	20	19	29	26
	1144	23	18	23	37	23	24	20	19	21	14
	1145	23	18	31	45	31	27	35	41	26	23
	1146	110	119	180	222	143	132	103	94	161	142
	1147	16	23	46	71	52	39	30	30	30	30
	1148	22	29	29	65	39	40	56	34	44	26
	1149	38	42	75	148	89	77	76	56	61	78
	1150	16	34	34	68	36	24	49	18	37	33
	1151	42	43	60	68	51	42	64	63	75	69
	1152	19	26	19	15	18	43	31	26	23	34
	1153	22	9	13	22	24	9	27	26	24	23
	1154	13	6	5	9	7	7	16	19	11	6
	1155	62	61	123	189	115	84	73	71	101	96
	1156	42	36	16	36	33	21	72	32	44	51
	1157	27	37	26	67	54	34	67	31	61	59
	1158	56	48	28	42	28	26	36	31	50	49
	1159	45	109	69	155	88	83	101	87	81	88
	1160	26	33	29	57	22	32	35	21	38	18
	1161	41	37	29	61	73	57	58	32	55	48
	1162	8	7	11	30	8	14	20	17	24	10
	1163	16	12	13	10	6	8	22	13	14	15
	1164	28	27	27	36	16	18	45	33	26	31
	1165	11	12	7	19	26	16	0	0	13	17
	1166	23	55	45	59	56	32	50	46	46	45
	1167	53	77	80	106	65	64	73	67	73	71
	1168	59	77	112	148	81	59	106	72	63	85
	1169	15	8	12	26	20	18	27	15	32	18
	1170	31	44	27	53	30	41	38	32	31	33
	1171	20	27	27	42	39	20	26	32	25	11
	1172	33	64	61	110	67	72	93	85	48	46
	1173	13	4	9	11	10	6	19	12	7	8
	1174	17	5	14	11	10	3	12	9	15	16
	1175	6	9	11	22	22	19	15	19	27	21
	1176	21	10	10	13	16	7	16	7	8	6
	1177	15	13	17	39	20	25	29	19	34	28
	1178	14	17	15	16	17	14	32	18	18	29
	1179	79	121	120	170	126	115	114	79	119	111
	1180	41	29	36	32	23	19	49	33	35	49
	1181	8	12	13	13	15	13	16	12	13	24
	1182	19	14	17	23	19	16	15	8	18	19
	1183	17	16	29	22	27	13	20	30	23	20
	1184	37	50	42	79	51	62	61	45	60	52
	1185	38	54	70	101	65	63	69	47	71	90
	1186	34	70	54	70	54	31	57	35	50	48
	1187	13	55	26	28	21	27	33	35	15	19
	1188	87	174	144	189	131	111	156	91	109	107
	1189	28	49	56	84	60	48	60	52	60	51
	1190	18	33	28	41	28	20	27	37	24	24
	1191	11	32	26	38	20	19	19	18	20	15
	1192	19	32	42	70	43	27	63	27	37	37
	1193	26	54	40	68	69	53	57	31	51	40
	1194	22	33	21	42	32	34	35	27	29	28
	1195	30	29	35	53	46	32	59	41	39	29
	1196	25	20	28	18	22	22	30	19	17	34
	1197	23	39	56	66	47	57	61	54	57	48
	1198	28	25	35	51	28	33	53	51	43	40
	1199	49	23	36	56	42	38	70	50	82	63
	1200	28	30	34	53	23	30	57	54	39	31
	1201	18	26	14	48	11	17	20	16	18	11
	1202	19	26	22	9	28	22	26	13	40	45
	1203	17	15	29	42	22	31	22	25	20	24
	1204	13	16	15	8	10	32	18	22	14	14
	1205	20	27	25	40	32	34	52	35	34	18
	1206	50	48	78	119	80	82	99	60	83	88
	1207	20	17	39	71	44	34	48	45	39	41
	1208	24	24	38	46	32	36	35	25	38	36
	1209	31	41	52	91	48	31	74	56	47	42
	1210	43	38	55	88	48	51	83	48	53	52
	1211	54	99	63	93	88	54	87	64	80	76
	1212	34	40	46	71	53	50	43	60	62	63
	1213	34	32	34	72	41	42	83	65	67	44
	1214	66	91	115	139	122	100	120	131	103	109
	1215	46	53	55	88	41	64	55	44	73	50
	1216	60	148	97	142	132	109	125	79	94	122
	1217	20	21	26	27	16	23	42	25	43	23
	1218	60	105	77	209	107	110	142	69	88	133
	1219	26	44	37	88	65	44	72	46	49	35
	1220	23	17	31	35	32	23	45	27	21	29
	1221	21	24	32	47	31	21	36	16	26	23
	1222	21	14	22	47	14	19	22	25	19	7
	1223	13	20	28	28	25	30	16	9	26	16
	1224	17	22	12	23	22	16	12	7	18	22
	1225	13	4	6	23	18	19	14	20	18	13
	1226	14	9	9	20	11	20	14	7	28	19
	1227	22	24	8	10	12	15	22	28	27	17
	1228	8	8	18	24	9	5	8	25	19	14
	1229	29	26	35	55	40	23	35	22	32	24
	1230	32	15	32	22	27	17	23	16	28	26
	1231	65	69	111	139	109	81	102	75	81	70
	1232	47	69	86	122	102	79	102	77	75	76
	1233	37	46	49	73	78	57	78	45	54	60
	1234	8	20	10	35	11	20	24	7	21	17
	1235	38	36	60	72	64	48	99	50	68	74
	1236	57	86	92	146	109	65	111	82	76	89
	1237	8	25	5	10	5	17	0	11	9	8
	1238	39	75	102	134	90	64	87	49	74	68
	1239	22	29	18	26	13	17	51	31	51	54
	1240	6	15	8	8	6	8	32	18	12	10
	1241	14	9	23	16	12	11	17	19	19	18
	1242	66	49	101	153	85	37	151	104	110	131
	1243	47	46	73	60	105	79	99	68	128	144
	1244	13	9	13	23	25	22	28	17	34	30
	1245	19	20	21	20	7	12	42	31	25	26
	1246	13	31	12	14	9	6	20	21	14	16
	1247	25	10	22	32	19	16	25	30	26	33
	1248	12	6	10	9	6	8	8	10	8	13
	1249	17	6	27	16	5	10	6	11	8	12
	1250	29	42	52	67	34	24	63	60	44	50
	1251	26	8	28	22	9	9	11	8	19	18
	1252	121	157	209	351	152	145	190	143	201	192
	1253	164	216	204	328	169	163	185	133	203	171
	1254	68	33	55	36	23	35	58	74	68	61
	1255	72	73	71	140	77	58	153	105	91	103
	1256	35	65	37	35	15	24	24	24	29	32
	1257	76	65	130	201	43	65	161	153	124	98
	1258	6	7	6	10	5	6	29	24	8	15
	1259	39	23	70	93	91	70	86	69	100	83
	1260	29	22	26	26	13	27	46	25	36	32
	1261	17	22	29	26	19	17	26	21	20	16
	1262	25	37	48	46	36	30	35	33	46	34
	1263	50	44	65	142	61	63	87	81	102	77
	1264	58	45	70	108	64	50	76	75	97	60
	1265	16	32	31	16	10	10	3	10	19	24
	1266	44	30	43	53	70	58	32	36	74	74
	1267	18	16	20	30	11	22	53	40	29	36
	1268	28	21	24	17	6	16	31	17	32	21
	1269	34	9	16	14	2	13	15	14	27	21
	1270	33	16	51	57	10	21	31	35	25	30
	1271	58	25	51	40	9	19	71	61	60	63
	1272	25	26	31	24	22	14	39	22	37	23
	1273	12	5	20	12	2	6	10	5	11	11
	1274	16	8	23	46	23	10	19	34	28	27
	1275	62	58	74	79	102	122	93	58	131	161
	1276	59	101	74	103	96	70	65	46	84	104
	1277	14	29	13	34	26	37	32	16	29	15
	1278	186	260	322	498	315	208	332	195	288	319
	1279	58	41	51	17	49	38	36	17	48	48
	1280	109	159	159	275	162	163	126	92	168	170
	1281	105	171	208	326	242	195	115	84	203	186
	1282	14	48	22	24	25	20	7	7	17	19
	1283	20	43	16	19	17	26	10	12	20	17
	1284	29	20	13	20	27	20	49	17	27	23
	1285	56	52	78	130	52	64	112	93	73	85
	1286	63	67	93	129	67	79	97	74	90	76
	1287	13	27	20	48	17	19	23	22	20	19
	1288	25	28	48	43	33	23	32	20	37	49
	1289	29	32	69	64	59	53	46	59	43	49
	1290	47	87	85	155	73	91	81	59	91	88
	1291	33	45	28	41	61	28	51	34	34	49
	1292	54	56	57	118	73	90	85	55	64	65
	1293	11	22	16	36	31	36	19	18	21	16
	1294	5	6	3	8	3	5	2	4	7	5
	1295	10	6	14	26	3	11	21	13	14	6
	1296	101	120	125	171	129	124	129	111	128	111
	1297	56	37	47	81	88	40	52	51	69	64
	1298	59	51	57	82	79	51	64	55	64	66
	1299	15	5	13	10	8	16	26	14	22	12
	1300	20	31	12	18	11	13	26	24	16	17
	1301	18	4	15	19	11	15	25	11	16	13
	1302	16	29	16	26	16	14	39	18	16	7
	1303	25	23	12	26	20	27	29	24	22	26
	1304	36	19	65	62	53	53	74	53	62	39
	1305	68	42	73	103	97	61	63	37	80	97
	1306	17	30	35	73	32	40	37	38	29	31
	1307	14	16	8	8	8	9	12	13	9	7
	1308	12	10	22	32	22	18	24	21	24	29
	1309	10	42	15	12	14	12	7	6	7	10
	1310	45	32	52	59	49	42	61	37	77	76
	1311	26	10	25	50	45	36	18	14	28	26
	1312	37	64	74	147	89	70	94	56	58	75
	1313	17	33	12	13	21	23	18	32	19	15
	1314	11	25	18	27	40	32	17	19	25	15
	1315	23	22	15	28	19	19	18	20	28	21
	1316	56	95	105	198	116	120	106	83	112	138
	1317	35	41	55	101	49	35	47	26	66	57
	1318	25	24	19	47	18	30	37	20	34	20
	1319	28	6	16	6	17	20	15	23	18	16
	1320	7	9	17	22	15	20	19	17	31	13
	1321	34	10	33	39	12	24	32	16	38	33
	1322	17	22	28	31	25	29	41	30	34	41
	1323	65	62	102	124	63	47	71	49	107	118
	1324	31	15	27	32	20	14	25	36	29	42
	1325	24	28	32	61	23	21	54	30	26	38
	1326	3	11	8	13	9	9	29	16	13	10
	1327	24	16	15	16	30	12	32	16	20	13
	1328	46	57	74	112	77	60	82	43	56	55
	1329	15	13	24	23	16	16	11	22	11	11
	1330	7	5	30	16	11	13	13	13	9	8
	1331	27	21	31	43	30	27	46	24	37	31
	1332	55	70	60	112	72	79	81	36	60	55
	1333	12	24	12	26	21	21	22	12	11	24
	1334	41	27	24	19	16	20	39	21	49	32
	1335	20	10	22	29	23	21	36	38	13	23
	1336	33	52	33	52	40	46	76	50	60	38
	1337	75	84	94	117	113	75	70	79	88	81
	1338	17	9	10	11	10	9	17	7	19	24
	1339	23	21	35	46	41	39	33	55	33	30
	1340	21	32	43	55	37	27	45	36	35	42
	1341	30	34	30	57	39	29	35	23	32	33
	1342	25	18	12	35	18	28	39	14	25	24
	1343	36	31	30	35	37	29	37	28	42	46
	1344	20	16	17	30	20	28	24	12	41	41
	1345	49	32	51	64	70	37	85	71	44	58
	1346	39	25	41	37	37	47	22	44	38	34
	1347	59	64	68	126	72	54	59	50	75	71
	1348	30	31	49	60	43	43	41	40	49	63
	1349	55	21	55	69	61	38	39	38	48	41
	1350	46	106	91	111	97	68	84	65	79	75
	1351	47	62	47	105	87	78	68	58	60	72
	1352	38	70	78	147	106	62	78	54	74	62
	1353	10	24	21	42	24	30	42	23	24	14
	1354	28	18	34	30	30	33	65	42	45	33
	1355	46	75	63	85	64	59	49	38	66	64
	1356	35	72	53	78	45	53	75	41	45	39
	1357	35	59	45	58	43	48	56	37	29	34
	1358	54	73	107	134	86	69	77	61	106	106
	1359	66	40	74	82	91	71	72	46	69	96
	1360	25	36	42	60	45	39	59	53	49	41
	1361	18	31	14	49	25	21	40	27	20	18
	1362	24	18	10	13	11	17	13	8	26	29
	1363	11	31	13	17	14	6	8	8	11	12
	1364	24	20	14	47	32	35	44	30	27	27
	1365	7	14	11	9	16	8	33	15	16	10
	1366	15	9	15	10	13	8	15	14	22	19
	1367	3	30	10	10	4	3	5	11	6	9
	1368	49	51	26	25	24	34	47	34	43	41
	1369	33	38	24	46	20	23	28	24	36	37
	1370	17	17	20	21	27	32	19	17	17	30
	1371	6	17	17	33	22	12	35	18	20	16
	1372	10	18	14	32	18	36	38	21	19	2
	1373	21	20	7	25	14	18	27	18	21	13
	1374	5	7	12	13	10	20	25	27	11	11
	1375	37	56	71	73	78	28	55	47	54	64
	1376	35	33	54	85	66	46	71	49	53	63
	1377	18	7	15	15	12	15	20	15	19	14
	1378	67	45	67	52	49	43	61	36	42	68
	1379	18	38	27	58	23	22	61	28	31	23
	1380	53	47	56	107	57	64	58	36	56	68
	1381	19	34	16	40	31	18	44	48	37	33
	1382	14	21	7	19	9	15	32	28	12	13
	1383	6	8	8	18	12	22	29	11	12	10
	1384	15	12	6	18	11	10	22	20	15	9
	1385	10	16	15	17	12	10	12	17	23	26
	1386	21	22	11	31	24	21	21	25	30	20
	1387	12	11	9	21	14	10	29	39	20	24
	1388	23	13	23	21	16	15	25	34	14	16
	1389	15	21	28	29	24	24	48	34	17	13
	1390	17	27	21	35	40	40	52	35	23	18
	1391	7	8	7	4	9	5	11	14	12	13
	1392	12	15	11	4	4	9	14	33	3	9
	1393	10	17	14	31	24	6	20	19	18	20
	1394	21	16	23	27	15	19	21	25	19	18
	1395	11	19	11	27	16	18	29	26	16	20
	1396	20	40	27	21	30	32	48	40	26	26
	1397	16	22	26	34	14	27	28	28	16	17
	1398	33	22	27	45	35	34	43	32	36	38
	1399	19	24	16	29	19	7	27	29	17	11
	1400	16	25	26	54	30	22	25	18	21	21
	1401	22	25	34	27	31	15	34	24	32	28
	1402	16	11	7	14	7	13	11	17	11	15
	1403	18	8	10	15	22	13	26	12	17	24
	1404	15	14	23	28	17	26	29	29	18	20
	1405	40	36	44	84	63	43	60	42	55	47
	1406	10	14	13	12	15	8	27	22	17	21
	1407	38	34	20	38	39	30	41	35	45	33
	1408	28	14	18	21	23	13	36	37	33	18
	1409	15	8	15	17	18	9	20	27	15	22
	1410	23	17	31	29	20	11	36	20	30	14
	1411	41	55	37	70	72	54	53	44	35	34
	1412	42	94	64	102	90	58	85	54	61	81
	1413	33	56	32	24	40	19	34	31	31	34
	1414	30	34	26	70	46	27	62	31	23	29
	1415	25	63	42	71	31	55	45	28	50	59
	1416	37	63	81	117	84	80	72	38	85	60
	1417	52	135	78	131	93	63	111	79	55	68
	1418	16	16	24	38	35	38	33	43	24	20
	1419	58	91	89	87	75	65	86	81	96	63
	1420	51	102	113	175	100	89	109	69	73	108
	1421	40	90	75	95	67	66	60	43	59	69
	1422	13	54	40	44	42	45	40	22	23	24
	1423	19	36	26	32	27	24	36	14	29	28
	1424	31	23	31	33	40	36	22	28	38	30
	1425	21	32	31	41	17	21	43	36	32	26
	1426	35	57	44	136	48	55	52	51	68	44
	1427	18	15	26	63	17	19	28	32	25	21
	1428	25	26	34	32	39	16	37	37	30	22
	1429	47	89	80	136	88	65	94	80	82	87
	1430	13	29	23	36	37	30	27	36	29	13
	1431	3	8	18	24	8	12	21	7	11	9
	1432	11	17	23	47	25	20	20	21	29	31
	1433	11	3	14	13	11	18	10	35	19	14
	1434	104	98	127	191	105	97	117	90	107	86
	1435	16	25	22	16	18	20	36	17	27	33
	1436	15	18	17	4	21	9	17	26	15	13
	1437	30	58	71	52	65	56	56	36	69	62
	1438	8	34	12	4	5	11	5	4	3	7
	1439	22	24	17	34	20	30	31	23	19	19
	1440	18	25	21	29	33	17	36	27	33	19
	1441	21	16	28	19	32	17	14	13	22	13
	1442	9	5	10	10	8	15	9	18	8	8
	1443	14	9	8	21	22	14	21	27	11	19
	1444	8	12	11	26	9	11	15	15	13	12
	1445	26	14	11	16	22	12	28	32	26	17
	1446	16	15	12	26	15	15	36	33	32	18
	1447	32	15	45	51	58	26	50	39	48	39
	1448	28	9	17	30	29	12	12	30	19	26
	1449	32	23	19	28	38	25	48	24	37	41
	1450	52	81	66	128	74	66	65	71	88	85
	1451	4	11	4	15	8	9	17	15	25	9
	1452	19	30	31	38	31	34	42	38	27	27
	1453	39	46	42	79	42	47	65	57	47	39
	1454	51	82	64	137	87	66	74	63	56	59
	1455	14	21	11	29	24	16	33	23	18	25
	1456	17	13	13	14	12	14	29	30	19	12
	1457	11	18	12	7	13	6	14	6	8	4
	1458	30	42	47	56	43	41	53	49	38	26
	1459	85	127	123	199	128	113	135	100	121	132
	1460	31	25	22	51	41	42	49	39	34	24
	1461	22	23	17	34	31	32	34	21	33	28
	1462	18	24	12	25	16	18	39	22	31	17
	1463	25	34	33	55	30	36	46	25	33	35
	1464	10	12	12	21	15	17	25	27	12	13
	1465	65	72	62	107	65	77	82	48	78	69
	1466	16	22	22	48	21	32	14	18	36	21
	1467	9	17	7	13	11	15	22	5	24	11
	1468	31	25	35	33	40	20	42	28	35	29
	1469	35	47	40	44	40	32	25	24	27	37
	1470	17	62	23	31	31	27	28	19	24	19
	1471	43	43	53	108	60	60	49	54	50	54
	1472	30	43	29	42	34	27	36	33	36	39
	1473	54	51	50	59	54	44	62	48	70	43
	1474	47	75	55	97	76	83	81	37	72	67
	1475	17	17	5	18	16	14	21	10	20	24
	1476	46	49	58	69	47	39	40	34	65	48
	1477	24	16	28	25	31	25	41	47	36	24
	1478	26	27	32	34	28	34	28	18	14	26
	1479	23	42	27	39	22	22	32	28	41	25
	1480	46	83	91	165	110	77	82	64	88	79
	1481	19	17	16	21	19	11	13	15	13	7
	1482	29	28	27	37	13	33	24	25	29	19
	1483	21	24	22	20	7	19	32	27	36	25
	1484	6	6	19	24	19	7	11	6	13	13
	1485	7	13	7	7	6	10	20	9	10	17
	1486	8	12	12	12	8	12	17	12	17	9
	1487	54	49	59	69	68	34	63	52	37	36
	1488	39	83	53	90	72	42	69	61	44	42
	1489	16	8	8	18	19	26	18	17	12	17
	1490	11	7	9	15	11	9	14	14	12	8
	1491	6	12	10	16	12	21	10	11	10	5
	1492	46	45	55	78	68	61	58	54	84	64
	1493	28	41	55	93	55	53	55	35	36	39
	1494	22	39	25	33	25	33	48	29	26	26
	1495	36	62	63	121	80	56	79	69	46	61
	1496	20	31	29	37	19	36	49	29	34	32
	1497	42	90	71	119	104	99	127	70	71	69
	1498	11	21	14	22	12	18	18	25	10	12
	1499	27	49	25	71	29	36	59	77	53	26
	1500	12	14	14	15	8	8	25	13	17	23
	1501	54	52	56	102	76	66	109	89	71	68
	1502	66	102	93	148	126	99	145	94	78	73
	1503	26	54	64	148	60	81	63	45	41	53
	1504	37	62	60	64	51	41	40	51	37	38
	1505	7	13	12	6	0	14	5	7	8	9
	1506	39	27	23	39	30	15	34	30	51	41
	1507	12	12	14	11	13	18	10	16	18	24
	1508	19	9	17	39	24	18	27	16	9	5
	1509	49	69	36	59	65	43	74	45	44	60
	1510	23	33	44	55	29	23	33	33	31	33
	1511	30	34	28	48	28	44	29	40	46	23
	1512	8	2	10	4	4	3	10	6	4	4
	1513	12	24	12	25	20	7	18	16	13	3
	1514	19	3	4	9	6	6	20	27	14	8
	1515	21	22	19	19	16	16	12	16	27	18
	1516	28	8	22	18	27	25	33	29	41	36
	1517	70	104	108	166	100	70	115	110	107	107
	1518	19	14	19	38	24	33	37	26	34	19
	1519	40	49	45	66	70	63	95	45	59	64
	1520	41	74	48	74	44	47	86	82	61	67
	1521	7	26	18	6	10	12	12	3	6	10
	1522	15	19	13	45	32	24	27	11	15	19
	1523	13	10	7	15	7	7	13	22	11	16
	1524	21	50	26	53	23	16	65	62	15	10
	1525	8	15	21	20	15	13	15	16	22	10
	1526	0	5	7	6	9	6	17	12	12	11
	1527	17	14	11	10	12	12	17	19	20	20
	1528	47	22	25	15	27	14	30	17	19	41
	1529	22	52	38	79	28	28	36	31	50	22
	1530	29	19	28	35	31	22	30	26	29	32
	1531	13	12	15	39	11	22	27	21	6	11
	1532	26	30	35	66	64	35	41	33	53	39
	1533	16	29	30	24	38	37	54	47	40	43
	1534	42	30	27	51	25	28	29	24	47	37
	1535	6	27	11	34	26	17	18	23	13	14
	1536	54	58	53	100	88	49	77	62	70	76
	1537	6	34	25	21	16	10	19	18	17	18
	1538	13	20	20	33	21	35	34	26	24	27
	1539	16	34	16	20	12	20	22	13	19	19
	1540	25	26	16	30	20	30	26	28	15	18
	1541	22	23	14	36	21	32	35	16	13	26
	1542	9	8	5	10	11	10	17	16	11	7
	1543	18	26	20	25	28	32	38	31	34	21
	1544	14	19	18	19	26	12	33	12	15	11
	1545	10	23	10	26	12	12	24	24	11	14
	1546	34	47	20	62	38	35	45	46	17	46
	1547	19	21	16	24	12	12	12	12	19	11
	1548	8	14	23	15	13	9	26	30	17	9
	1549	40	20	22	32	22	29	32	30	33	26
	1550	23	17	26	32	17	32	52	39	46	53
	1551	12	11	15	12	8	7	18	23	14	14
	1552	9	14	15	13	13	9	20	33	18	14
	1553	20	19	18	27	15	12	23	17	26	22
	1554	21	30	27	47	43	23	37	25	35	24
	1555	21	11	22	24	33	30	28	32	12	23
	1556	21	35	21	57	46	26	54	46	37	49
	1557	33	25	32	53	26	32	51	44	45	47
	1558	39	36	40	59	54	49	51	39	62	50
	1559	7	13	15	9	9	15	14	9	21	12
	1560	18	19	18	21	33	27	24	22	22	20
	1561	66	64	50	55	70	42	69	61	69	77
	1562	44	37	26	27	35	31	45	30	42	45
	1563	8	12	16	18	14	21	17	38	9	15
	1564	9	4	9	7	8	7	3	6	8	8
	1565	14	26	16	20	25	14	18	20	10	20
	1566	12	14	10	16	5	13	30	12	19	13
	1567	24	28	60	68	44	45	55	46	38	56
	1568	15	23	36	30	23	19	28	31	25	41
	1569	11	26	20	47	30	24	30	15	23	19
	1570	39	27	40	68	41	24	51	70	49	67
	1571	51	45	61	80	63	41	66	51	77	51
	1572	24	16	29	16	27	12	42	22	30	19
	1573	33	51	87	113	69	68	71	41	70	72
	1574	22	15	11	28	20	19	22	35	17	18
	1575	14	8	14	12	15	8	23	10	19	17
	1576	11	16	12	37	15	17	19	15	15	13
	1577	11	8	21	22	23	12	22	18	24	12
	1578	34	31	39	60	32	32	30	35	43	40
	1579	9	26	23	22	25	14	16	9	22	18
	1580	13	10	9	13	18	8	11	10	21	15
	1581	9	16	20	26	20	20	30	22	20	19
	1582	30	11	14	13	18	11	16	14	25	24
	1583	53	30	47	39	54	20	44	22	40	62
	1584	65	111	82	124	111	70	76	65	108	101
	1585	18	20	25	53	39	25	45	39	29	33
	1586	16	13	26	33	12	22	26	27	25	33
	1587	7	8	6	8	11	7	18	10	17	14
	1588	93	164	173	214	158	142	186	108	105	112
	1589	7	7	10	10	6	4	24	14	17	15
	1590	66	82	101	189	94	102	129	88	111	104
	1591	22	20	28	46	30	42	44	28	32	14
	1592	18	23	13	15	29	11	21	28	21	19
	1593	30	28	39	49	38	35	35	37	28	26
	1594	15	17	20	11	14	17	24	27	15	20
	1595	57	54	66	72	83	73	82	48	91	86
	1596	38	11	22	40	31	26	35	31	33	18
	1597	41	75	71	119	76	79	103	66	53	59
	1598	36	51	39	63	41	46	56	41	45	27
	1599	2	36	0	3	0	0	2	4	4	4
	1600	15	6	9	22	12	14	30	17	17	13
	1601	19	8	10	18	20	15	13	14	6	6
	1602	6	16	5	0	3	6	12	12	4	4
	1603	62	74	49	91	63	63	38	48	64	51
	1604	17	3	10	7	7	4	18	11	12	8
	1605	9	21	4	6	5	5	3	0	2	2
	1606	13	18	23	20	17	12	33	11	15	35
	1607	17	24	16	18	11	8	22	13	24	16
	1608	35	52	42	47	55	41	46	43	51	68
	1609	8	16	24	33	18	18	30	18	36	14
	1610	15	6	10	26	13	8	12	7	14	11
	1611	42	32	49	70	54	43	59	42	55	54
	1612	22	28	14	14	15	17	36	21	20	15
	1613	108	142	185	312	191	180	198	146	162	157
	1614	18	11	12	4	9	16	23	9	15	11
	1615	53	52	50	82	44	53	97	48	65	45
	1616	15	10	10	15	23	8	14	16	27	35
	1617	14	28	21	34	20	17	14	20	14	13
	1618	16	16	24	24	19	16	31	23	22	25
	1619	17	23	13	19	9	19	26	8	24	33
	1620	25	11	12	38	21	22	35	24	29	24
	1621	21	26	13	42	21	26	20	24	25	22
	1622	21	18	18	20	14	8	23	19	19	31
	1623	19	82	40	57	45	54	52	38	46	47
	1624	40	61	42	64	50	45	70	39	65	43
	1625	64	119	85	84	110	85	66	75	66	90
	1626	16	9	28	10	15	14	9	14	34	22
	1627	19	25	30	32	37	37	37	27	26	18
	1628	28	23	45	49	29	32	40	34	35	38
	1629	18	13	16	19	21	18	23	23	23	16
	1630	16	46	32	45	35	26	38	19	41	31
	1631	22	47	24	22	31	32	37	33	23	35
	1632	24	15	23	17	24	18	20	20	22	27
	1633	17	52	47	70	45	22	41	43	51	25
	1634	29	14	17	35	33	21	22	30	28	49
	1635	25	41	22	35	32	28	25	28	33	35
	1636	18	29	27	11	20	15	32	18	28	20
	1637	26	58	49	68	32	45	35	20	36	49
	1638	18	28	16	32	24	24	17	28	29	26
	1639	24	40	48	63	35	39	31	27	44	53
	1640	47	55	32	56	40	25	57	50	38	42
	1641	58	104	62	105	84	71	91	62	84	84
	1642	28	36	37	53	35	27	23	17	37	34
	1643	54	79	68	105	72	39	69	56	86	57
	1644	25	66	42	62	45	41	29	27	44	45
	1645	16	24	21	36	14	27	30	26	30	33
	1646	72	155	97	178	114	86	161	80	83	100
	1647	15	8	18	14	22	11	24	21	22	20
	1648	31	70	33	101	62	42	57	66	67	69
	1649	23	29	31	52	29	24	53	42	28	22
	1650	5	25	3	5	2	6	2	2	4	4
	1651	23	10	12	15	7	19	5	20	11	9
	1652	2	12	5	8	5	12	10	4	7	5
	1653	17	28	23	51	26	14	22	17	30	18
	1654	53	76	76	133	78	64	84	51	65	58
	1655	26	20	28	34	33	31	46	41	45	27
	1656	35	45	50	68	61	41	83	48	47	50
	1657	2	2	4	10	7	0	12	5	8	4
	1658	17	54	26	76	32	20	37	41	44	46
	1659	70	64	89	149	106	84	69	63	80	60
	1660	10	16	15	6	22	20	32	24	22	14
	1661	21	16	22	43	15	23	38	23	33	28
	1662	13	21	26	24	27	22	18	33	21	16
	1663	54	46	94	87	71	55	66	22	70	63
	1664	8	16	9	4	12	17	13	3	11	9
	1665	40	32	52	57	52	35	52	36	65	50
	1666	34	34	30	37	33	37	43	34	55	48
	1667	14	28	15	16	13	17	25	22	18	15
	1668	39	46	32	50	31	37	43	40	33	31
	1669	63	99	76	80	83	51	129	100	63	68
	1670	16	30	23	23	19	30	11	18	20	15
	1671	19	27	17	23	15	10	33	24	9	18
	1672	26	63	41	72	47	53	43	28	33	36
	1673	17	17	27	38	24	22	45	35	25	13
	1674	10	25	18	25	18	17	27	19	22	13
	1675	15	17	19	13	9	21	17	19	21	10
	1676	14	13	19	9	10	14	11	11	7	8
	1677	18	16	23	13	11	22	24	19	28	19
	1678	9	13	23	20	12	18	36	41	17	22
	1679	34	82	52	74	42	47	55	46	31	35
	1680	43	47	53	74	39	45	78	58	86	60
	1681	25	30	30	49	36	22	56	33	29	33
	1682	31	22	18	26	26	26	36	23	37	29
	1683	36	61	108	167	103	95	98	84	72	75
	1684	28	17	25	34	16	25	37	40	41	33
	1685	60	42	85	80	90	56	74	32	62	54
	1686	14	17	12	21	14	22	14	25	12	15
	1687	34	28	29	64	34	37	42	45	32	33
	1688	68	102	91	177	94	87	126	96	75	73
	1689	37	47	46	79	51	37	48	46	49	32
	1690	20	11	12	19	26	20	40	18	29	34
	1691	22	15	35	31	19	22	34	24	23	22
	1692	14	15	20	12	20	23	26	11	21	30
	1693	28	10	18	20	20	11	23	34	35	23
	1694	17	40	13	10	10	11	8	11	20	18
	1695	45	14	25	26	33	21	49	37	31	30
	1696	66	113	106	166	126	90	139	99	136	116
	1697	60	93	111	163	122	130	92	71	119	98
	1698	14	37	44	41	44	39	23	31	33	33
	1699	62	137	124	255	139	120	125	69	158	116
	1700	50	106	67	164	106	85	82	66	79	79
	1701	21	43	50	85	29	37	60	31	48	44
	1702	18	53	43	46	33	31	35	41	29	34
	1703	33	40	29	29	47	24	53	38	39	36
	1704	26	50	51	92	65	38	38	63	67	64
	1705	65	113	103	177	115	121	120	79	113	107
	1706	79	124	170	240	151	143	126	101	134	172
	1707	45	78	71	101	59	68	56	54	61	64
	1708	31	66	67	113	74	49	69	57	57	55
	1709	68	80	50	87	83	55	76	61	62	65
	1710	43	23	28	43	35	34	39	38	38	39
	1711	21	24	14	24	19	23	26	21	24	20
	1712	19	24	26	77	32	37	44	39	47	38
	1713	16	18	33	12	16	21	14	23	32	36
	1714	9	16	12	9	11	7	10	8	13	6
	1715	19	10	10	11	13	10	18	11	18	18
	1716	8	7	3	8	6	5	2	10	2	5
	1717	19	26	31	29	28	16	38	30	24	20
	1718	14	15	11	12	10	19	33	9	8	6
	1719	36	36	45	24	33	13	31	35	35	47
	1720	57	86	100	164	82	43	88	94	74	64
	1721	14	12	18	20	13	15	17	15	17	17
	1722	16	8	27	26	23	20	34	28	32	15
	1723	24	37	45	43	33	27	37	35	44	30
	1724	65	126	115	161	110	106	122	77	79	84
	1725	22	40	22	55	35	34	41	38	32	31
	1726	13	10	9	8	10	17	12	9	8	23
	1727	25	17	19	15	19	17	20	20	28	31
	1728	20	16	24	19	18	22	40	29	19	24
	1729	18	28	30	41	25	17	46	39	38	33
	1730	20	23	37	38	30	23	38	38	31	24
	1731	20	24	28	58	29	36	35	19	26	22
	1732	6	14	10	24	11	17	11	18	20	23
	1733	13	27	36	38	20	20	41	37	21	29
	1734	18	26	22	55	31	34	52	33	17	33
	1735	24	24	15	28	15	13	34	23	47	22
	1736	17	24	10	41	32	31	20	23	29	18
	1737	9	26	24	31	21	9	29	19	26	18
	1738	24	19	19	38	11	11	20	11	22	24
	1739	46	57	47	86	55	54	64	47	47	58
	1740	13	26	15	7	12	12	10	11	5	8
	1741	15	12	11	7	22	9	14	10	8	10
	1742	17	7	19	11	23	13	20	26	32	21
	1743	5	15	13	9	12	17	31	16	15	11
	1744	19	18	31	43	19	44	27	18	21	26
	1745	18	26	28	46	32	29	37	38	33	32
	1746	12	18	20	41	26	18	46	28	23	16
	1747	45	60	68	117	63	65	85	52	65	40
	1748	23	31	22	28	19	25	14	28	24	18
	1749	25	34	46	70	39	26	61	35	46	42
	1750	42	17	30	34	42	22	37	28	35	22
	1751	68	78	104	131	105	69	87	51	47	87
	1752	42	46	46	59	52	25	35	39	47	56
	1753	36	43	44	64	68	57	49	35	50	55
	1754	18	13	24	39	18	17	39	38	24	22
	1755	22	16	26	59	27	27	35	27	40	11
	1756	5	5	6	5	6	7	23	11	9	16
	1757	23	19	45	60	29	34	30	24	26	25
	1758	12	9	21	20	33	32	42	21	17	18
	1759	10	7	8	12	6	7	23	14	3	9
	1760	21	20	17	23	13	11	16	9	12	19
	1761	20	13	12	30	17	26	20	18	31	21
	1762	8	20	11	4	9	16	14	16	12	17
	1763	10	31	10	48	30	23	51	34	11	10
	1764	15	18	24	42	16	29	21	27	20	13
	1765	23	34	36	44	35	28	33	34	32	24
	1766	28	27	28	30	19	30	44	40	29	24
	1767	3	33	8	4	8	6	0	6	4	5
	1768	4	5	4	7	16	10	11	17	15	9
	1769	47	50	44	107	54	71	66	55	42	74
	1770	16	28	23	31	17	22	18	13	15	11
	1771	13	14	21	26	18	17	25	15	17	19
	1772	33	41	39	72	105	80	62	30	34	29
	1773	18	12	14	12	17	19	23	18	23	20
	1774	59	53	60	61	65	38	69	57	63	67
	1775	6	42	12	6	13	12	6	9	11	14
	1776	13	33	13	6	6	9	7	9	7	8
	1777	14	35	23	32	39	21	15	15	14	15
	1778	53	65	33	88	55	31	56	70	63	37
	1779	13	17	11	12	11	6	8	13	7	8
	1780	39	72	73	111	77	61	64	59	77	75
	1781	14	16	17	9	13	15	9	8	11	14
	1782	69	80	94	85	116	65	96	66	82	112
	1783	17	24	20	48	35	17	37	33	20	16
	1784	12	23	14	23	11	25	22	19	13	15
	1785	22	14	15	39	14	28	35	25	21	20
	1786	6	6	4	7	4	4	10	6	6	10
	1787	24	13	22	29	14	15	25	19	25	24
	1788	27	23	18	25	23	17	20	9	28	23
	1789	12	10	22	23	16	12	21	19	14	11
	1790	26	10	12	16	16	11	34	19	39	46
	1791	14	31	18	24	21	18	28	38	19	15
	1792	10	16	24	31	13	12	13	12	15	9
	1793	29	16	15	18	12	11	21	30	16	14
	1794	10	11	5	33	18	20	16	21	16	20
	1795	16	21	19	20	17	13	33	25	18	12
	1796	44	100	69	113	83	67	89	48	65	70
	1797	68	107	128	198	157	114	144	108	95	116
	1798	19	10	6	7	14	6	16	11	14	17
	1799	5	7	2	6	12	0	4	9	2	3
	1800	6	12	15	32	29	20	24	28	14	25
	1801	43	54	51	72	62	66	39	49	64	42
	1802	14	13	18	19	18	11	22	16	12	24
	1803	15	6	2	3	7	0	11	13	3	11
	1804	14	13	6	5	4	0	8	7	15	9
	1805	25	29	36	44	32	30	40	20	27	24
	1806	21	36	42	60	44	50	59	41	37	32
	1807	35	52	42	73	76	35	47	50	42	55
	1808	44	46	47	84	37	44	43	44	47	67
	1809	14	16	14	18	11	16	12	8	30	17
	1810	13	12	21	25	19	14	12	16	16	12
	1811	51	39	46	64	38	51	43	38	71	42
	1812	23	21	43	36	34	21	24	41	24	39
	1813	20	23	14	30	18	18	38	32	36	31
	1814	16	11	1	8	13	6	24	13	9	10
	1815	71	123	172	258	147	134	187	105	136	159
	1816	66	138	149	204	127	95	143	97	90	108
	1817	25	24	33	54	30	33	51	60	45	41
	1818	34	24	27	37	23	22	39	34	25	43
	1819	20	12	9	11	11	5	17	16	23	20
	1820	36	20	35	26	43	36	22	16	26	14
	1821	16	44	40	85	47	43	29	28	41	34
	1822	54	54	65	125	70	77	88	66	89	93
	1823	20	17	21	21	22	28	49	47	30	24
	1824	27	8	17	37	18	13	26	24	42	23
	1825	17	12	14	27	18	19	25	19	10	25
	1826	18	24	21	30	23	22	22	23	27	29
	1827	21	24	20	32	23	14	16	22	17	19
	1828	9	32	13	53	25	42	12	32	16	17
	1829	11	20	14	18	11	7	25	30	13	14
	1830	11	9	11	22	22	17	25	22	19	14
	1831	28	21	28	37	31	34	37	37	39	24
	1832	31	20	23	50	22	20	25	28	21	25
	1833	12	23	15	30	18	23	16	24	16	18
	1834	23	82	69	113	64	72	79	61	65	68
	1835	11	38	20	47	27	20	48	45	32	20
	1836	4	22	0	4	2	2	7	4	2	2
	1837	36	53	42	52	51	48	59	29	45	38
	1838	24	38	38	70	58	44	53	39	22	36
	1839	45	74	49	64	71	28	72	58	50	55
	1840	23	23	31	51	29	36	35	38	34	24
	1841	49	107	84	197	87	99	96	95	85	67
	1842	26	49	30	129	30	69	59	48	36	34
	1843	63	138	108	193	120	120	130	83	108	101
	1844	43	82	77	120	95	79	62	63	62	91
	1845	44	75	65	110	78	58	70	51	56	61
	1846	24	44	30	30	37	30	24	18	38	26
	1847	29	26	28	56	27	28	35	29	41	24
	1848	44	35	36	67	33	56	57	53	46	44
	1849	29	33	23	50	38	28	43	39	29	19
	1850	17	12	11	27	20	19	28	22	15	14
	1851	10	24	18	28	20	30	30	34	34	27
	1852	16	19	13	29	15	23	27	31	19	26
	1853	74	78	136	136	114	90	106	87	105	78
	1854	21	18	17	26	15	14	18	15	12	22
	1855	38	52	49	107	55	53	68	56	45	44
	1856	39	40	60	84	45	36	43	54	50	46
	1857	38	35	30	44	27	26	35	29	34	46
	1858	34	43	30	36	45	17	47	25	55	42
	1859	23	16	24	34	36	26	30	26	19	32
	1860	42	32	50	77	58	46	46	45	47	63
	1861	22	38	32	48	28	38	36	27	29	32
	1862	47	66	79	114	61	77	81	83	86	60
	1863	19	39	32	26	30	18	29	25	30	23
	1864	50	78	59	101	71	66	68	59	67	68
	1865	16	40	29	47	36	25	37	34	37	28
	1866	10	8	14	19	15	12	26	16	9	11
	1867	32	39	33	42	34	33	49	46	31	33
	1868	5	15	7	12	11	9	14	25	10	9
	1869	34	69	36	49	35	31	45	39	49	29
	1870	10	34	14	10	9	9	19	18	15	12
	1871	42	34	45	60	53	58	55	43	60	35
	1872	6	15	23	11	13	14	15	12	19	9
	1873	16	12	24	17	21	18	17	17	21	13
	1874	30	44	44	81	60	48	67	46	48	50
	1875	22	35	22	60	33	30	47	44	21	26
	1876	21	42	15	37	35	15	25	24	26	24
	1877	48	25	31	43	33	40	48	35	34	53
	1878	62	95	94	131	102	66	121	88	74	92
	1879	36	104	129	161	89	88	87	83	98	96
	1880	5	27	1	6	3	5	0	7	4	4
	1881	9	17	10	14	16	6	12	4	9	9
	1882	20	10	8	22	11	14	22	30	23	11
	1883	46	41	60	99	65	60	73	58	66	49
	1884	29	45	46	45	58	48	40	28	61	64
	1885	18	11	16	12	28	19	21	16	12	11
	1886	15	10	17	19	14	16	10	13	20	14
	1887	9	23	22	41	33	18	40	23	29	36
	1888	52	67	58	71	51	54	56	79	73	49
	1889	24	43	30	58	46	43	66	50	50	40
	1890	5	2	17	52	29	25	5	8	17	15
	1891	7	5	9	7	1	11	8	22	2	6
	1892	32	41	52	80	56	49	44	42	58	44
	1893	13	12	20	17	19	11	25	13	13	20
	1894	22	46	52	68	40	44	32	30	27	36
	1895	78	93	68	75	84	85	85	52	71	71
	1896	32	30	39	60	34	34	46	55	33	34
	1897	56	72	78	142	90	77	75	62	60	67
	1898	13	18	10	16	18	11	11	14	13	22
	1899	23	42	49	86	51	45	54	68	44	40
	1900	16	14	8	15	10	15	21	20	16	19
	1901	31	28	39	60	29	30	32	28	32	29
	1902	32	50	53	73	47	43	75	58	54	31
	1903	28	52	44	63	35	22	73	32	38	34
	1904	8	13	11	18	7	10	20	6	8	8
	1905	20	22	8	13	22	17	26	10	15	27
	1906	10	8	10	16	20	16	32	16	12	11
	1907	47	51	59	94	59	71	77	80	58	75
	1908	36	18	19	26	20	24	35	37	23	21
	1909	29	70	37	51	69	34	43	37	57	44
	1910	8	7	7	10	11	14	7	8	8	12
	1911	33	16	28	72	41	41	32	30	34	32
	1912	74	76	94	127	85	74	108	76	71	102
	1913	25	17	33	24	27	28	29	40	33	25
	1914	6	23	9	22	14	25	20	31	18	16
	1915	20	9	13	9	14	11	14	12	21	24
	1916	16	25	34	47	28	32	31	39	39	27
	1917	11	68	10	16	12	15	19	5	19	9
	1918	48	47	58	42	46	49	61	39	44	44
	1919	28	30	21	12	30	25	49	28	37	32
	1920	12	11	30	40	14	16	15	11	13	9
	1921	25	16	8	9	10	7	17	15	12	16
	1922	11	7	10	7	5	6	22	15	16	8
	1923	20	9	15	19	22	10	24	21	27	21
	1924	24	32	29	30	30	34	30	36	35	30
	1925	18	13	26	28	24	28	19	24	7	19
	1926	50	73	50	52	62	49	71	38	72	56
	1927	24	7	7	14	22	16	19	13	25	33
	1928	29	45	29	52	20	48	32	28	34	29
	1929	27	27	41	76	38	51	70	54	28	47
	1930	73	42	69	52	51	49	54	49	120	139
	1931	22	23	16	28	29	21	37	42	27	32
	1932	24	10	15	25	13	14	9	17	15	11
	1933	12	7	10	21	10	8	13	8	8	12
	1934	5	4	3	3	1	1	12	6	4	11
	1935	50	71	77	112	92	70	75	43	48	69
	1936	33	41	43	36	35	52	22	33	56	34
	1937	11	2	8	18	13	13	21	9	7	12
	1938	11	16	12	12	11	12	33	25	14	17
	1939	16	21	18	32	18	35	38	46	21	26
	1940	43	16	31	29	32	22	29	30	30	41
	1941	10	7	4	14	10	14	10	8	20	23
	1942	24	14	13	36	33	30	35	28	21	18
	1943	90	131	210	245	150	147	197	119	142	149
	1944	17	4	10	6	13	10	5	16	2	16
	1945	90	85	94	90	91	88	83	55	113	93
	1946	50	34	41	83	48	47	76	45	70	57
	1947	9	25	24	29	30	32	28	23	24	24
	1948	27	26	17	34	16	13	39	22	29	25
	1949	39	48	41	91	61	43	70	60	41	37
	1950	34	55	54	53	35	35	37	37	62	41
	1951	20	19	23	57	39	26	34	24	37	35
	1952	26	38	28	53	34	44	49	45	65	55
	1953	17	22	21	25	38	22	34	38	33	16
	1954	29	15	35	43	41	34	29	44	30	41
	1955	22	8	16	23	14	14	18	17	18	17
	1956	98	199	220	301	237	174	229	176	172	201
	1957	16	9	20	29	27	9	23	23	21	20
	1958	21	4	9	18	13	21	14	24	14	22
	1959	29	18	42	35	29	34	25	28	23	29
	1960	25	13	13	38	30	24	41	30	28	28
	1961	4	29	5	10	6	9	9	10	5	12
	1962	10	15	7	18	24	11	21	18	11	14
	1963	12	7	3	9	5	8	7	18	6	15
	1964	30	10	13	16	12	16	19	14	32	34
	1965	15	9	19	17	15	7	16	23	21	7
	1966	45	54	68	87	79	50	98	69	54	77
	1967	20	15	18	28	24	20	38	29	23	30
	1968	23	19	9	13	11	10	23	26	21	15
	1969	70	73	109	99	125	69	104	64	71	94
	1970	7	16	15	10	13	19	9	10	12	11
	1971	27	29	27	43	32	16	43	45	28	35
	1972	30	86	55	100	84	84	92	64	70	71
	1973	9	20	16	14	23	22	30	10	13	15
	1974	26	49	18	24	23	15	28	13	16	16
	1975	7	12	13	20	8	9	9	5	20	13
	1976	9	25	36	46	24	27	31	29	37	16
	1977	23	18	22	19	13	11	32	11	17	37
	1978	18	12	13	20	15	11	15	12	9	10
	1979	15	5	12	11	18	14	15	12	24	14
	1980	29	73	38	59	58	53	63	42	19	22
	1981	12	8	12	18	11	6	20	11	10	13
	1982	18	51	23	24	28	37	35	40	28	28
	1983	12	13	19	32	21	27	51	35	15	6
	1984	27	41	40	55	36	32	68	48	54	37
	1985	24	14	17	10	9	8	22	25	25	21
	1986	21	12	11	33	10	17	31	20	23	24
	1987	11	12	18	11	5	11	15	11	18	12
	1988	51	90	44	71	46	34	60	49	57	48
	1989	32	17	13	35	33	21	36	17	26	27
	1990	36	44	61	81	65	56	55	53	51	28
	1991	32	33	34	43	38	38	57	35	31	31
	1992	94	134	133	218	147	113	147	113	108	128
	1993	76	114	108	158	98	95	135	74	106	87
	1994	20	13	21	6	19	15	10	11	26	27
	1995	16	12	9	18	11	9	17	12	19	24
	1996	19	13	14	11	16	8	14	17	13	16
	1997	16	6	9	26	32	15	14	10	12	5
	1998	8	2	11	27	34	19	12	7	15	21
	1999	11	4	14	34	35	24	7	9	10	17
[truncated: 126,863 more rows]

## Sheet: B
	Peak unique ID	CTRL_s1	SPV106_s1	CTRL_s2	SPV106_s2	CTRL_s3	SPV106_s3	CTRL_s4	SPV106_s4	CTRL_s5	SPV106_s5
	2	6.72	5.98	5.8	5.86	6.12	6.06	6.25	6.45	6.16	6.08
	9	6.53	6.31	6.35	6.46	6.62	6.45	6.51	6	6.28	6.23
	13	7.34	7.34	7.62	7.55	6.96	7.25	7.21	7.01	7.44	7.29
	14	6.51	5.98	6.48	6.31	5.76	5.91	6.25	6.22	6.39	6.08
	17	6.32	6.5	6.3	6.65	6.14	6.34	6.3	6.09	6.14	6.48
	22	6.58	6.42	6.5	6.41	6.67	6.37	6.75	6.7	6.54	6.38
	26	6.35	6.09	6.85	6.69	6.79	6.49	6.97	6.72	6.62	7.09
	30	6.23	6.22	6.26	6.31	6.12	6.3	6.41	6.27	6.08	6.13
	32	6.65	6.72	6.77	6.63	6.68	6.94	6.55	6.65	6.7	6.48
	35	6.09	5.88	6.07	6.19	6.36	6.51	6.05	6.03	6.35	6.56
	37	6.29	6.5	6.92	6.51	6.54	6.65	6.77	6.59	6.68	6.82
	38	6.98	6.58	6.83	7.13	6.45	6.55	7	6.68	6.98	6.48
	41	6.46	7.43	6.86	6.81	6.76	6.7	6.82	6.79	6.23	6.42
	42	6.26	6.87	6.86	6.86	6.8	6.77	6.61	6.29	6.41	6.5
	43	6.13	6.67	5.77	6.16	6.23	6.14	6.32	6.34	6.28	6.27
	44	7.24	7.02	6.66	6.85	6.8	7.07	6.88	6.88	6.67	6.91
	46	6.4	6.44	6.37	6.45	6.64	6.49	6.29	6.22	6.45	6.4
	47	6.06	6.19	6.12	6.11	5.8	6.12	6.27	6.11	5.95	5.88
	51	6.87	6.97	6.89	6.83	6.8	6.8	7.01	6.74	7.03	7.1
	53	5.94	6.76	6.17	6.28	6.16	6.34	6.27	6.34	6.23	6.56
	55	6.87	7.46	6.85	6.96	6.91	7	6.91	7.29	7.03	7.45
	57	7.26	7.39	8.09	8.02	7.68	7.93	7.73	7.75	7.5	7.53
	58	6.83	6.84	6.94	7.1	6.61	6.93	6.95	6.9	7.11	7.08
	61	6.79	6.79	6.93	7.06	6.75	6.93	6.78	6.8	6.72	6.86
	64	6.09	6.6	6.61	6.28	6.49	6.53	6.68	6.45	6.43	6.48
	65	6.38	6.06	6.01	5.9	6.39	6.3	6.25	6.34	6.68	6.23
	66	6.9	7.26	7.3	7.45	7.47	7.45	7.29	7.33	7.13	7.1
	67	5.94	6.42	6.07	6.12	5.97	5.91	5.83	6.43	5.95	6
	73	6.43	6.72	6.61	6.56	6.92	6.74	6.84	6.34	6.54	6.48
	74	6.61	6.38	5.98	5.56	5.94	5.77	6.34	6.59	6.11	6.59
	75	5.94	6.48	6.04	5.8	6.57	6.41	6.12	6.22	6.06	6.18
	76	6.02	5.91	5.74	5.76	5.94	5.84	6.23	5.97	5.85	5.85
	77	6.13	5.88	6.24	6.11	5.97	6.12	6.12	6.11	6.11	6.23
	79	6.46	6.6	6.43	6.25	6.5	6.27	6.23	6.06	6.26	6.58
	80	6.81	7.06	6.98	7.23	7.08	7.12	7.1	6.85	7.24	7.2
	81	6.29	6.62	6.71	6.72	6.37	6.49	6.4	6.45	6.53	6.48
	82	6.4	6.56	6.45	6.27	6.23	6.63	6.4	6.49	6.53	6.65
	83	6.13	6.12	6.12	5.94	6.09	5.97	6.27	6.03	6.28	6.13
	85	6.68	6.6	6.45	5.98	6.37	6.32	6.64	6.57	6.65	6.86
	86	6.19	6.5	6.35	6.66	6.59	6.87	6.55	6.53	7.07	6.84
	87	6.35	6.17	6.45	6.04	6.47	6.27	6.01	5.8	6.28	6.42
	88	6.02	6.06	6.04	6.31	6.25	6.43	5.96	6.14	6.3	6.46
	89	6.32	6.84	6.85	6.58	6.52	6.87	6.45	6.68	6.47	6.46
	90	6.19	6.54	6.47	6.07	6.39	6.12	6.08	6.45	6.32	6.34
	91	7.15	7.36	7.27	7.44	7.18	7.24	7	7.22	7.47	7.39
	92	6.72	6.48	6.68	6.68	6.52	6.93	6.48	6.49	6.89	6.78
	93	6.16	6.27	6.5	6.37	6.19	5.91	6.25	6.34	6.45	6.44
	94	7.95	8.25	8.05	8.2	8.02	8.08	7.81	7.9	7.87	8.02
	95	7.26	7.62	7.74	7.76	7.51	7.54	7.33	7.59	7.49	7.68
	96	6.7	6.58	6.45	6.97	6.65	6.72	6.53	6.51	6.49	6.59
	98	6.51	5.88	5.93	6.32	6.19	6.06	5.85	6.06	6.03	6.27
	102	6.58	6.71	5.7	6.27	6.23	6.34	6.19	6.34	6.21	6.38
	105	6.58	6.77	7.19	6.97	6.99	6.65	6.75	6.61	6.73	6.68
	108	6.06	6.14	6.07	6.17	6.34	6.17	6.23	6.53	6.23	6.25
	110	6.87	7.24	7.06	7.1	7	6.96	6.99	6.96	7.18	7.14
	112	6.16	6.54	6.3	6.86	6.65	6.41	6.48	6.61	6.41	6.34
	113	6.19	6.17	6.26	6.02	6.34	6.67	6.81	6.72	6.06	6.44
	114	6.4	6.09	5.84	5.8	5.97	6.03	6.29	6.45	6.28	5.91
	115	6.53	6.31	6.58	6.61	6.29	6.63	6.21	6.45	6.32	6.44
	118	6.72	6.95	6.28	6.31	6.45	6.41	6.61	6.34	6.62	6.52
	119	6.79	7.05	6.93	7.13	6.87	6.88	7.15	7.01	7.02	6.86
	122	6.38	6.82	6.21	6.17	6.32	5.81	6.36	6.36	6.19	6.18
	126	6.43	6.71	6.71	6.87	6.75	6.09	6.1	6.36	6.43	6.44
	128	7.13	7.56	7.45	7.43	7.4	7.18	7.13	7	7.53	7.34
	129	6.56	6.29	5.98	6.42	6.37	6.61	6.45	6.51	6.32	6.59
	130	6.09	5.85	5.98	5.8	6.49	6	6.56	6.63	5.89	6.16
	132	6.61	6.6	6.48	6.34	6.21	6.43	6.5	6.85	6.56	6.73
	133	6.23	5.75	5.96	5.61	5.8	5.94	6.32	6.29	6.23	6.11
	135	6.76	6.31	6.79	6.79	6.73	6.43	6.65	6.68	6.75	6.52
	140	6.63	6.64	6.24	6.43	6.54	6.49	6.58	6.53	6.43	6.46
	143	6.65	6.6	6.54	6.64	6.79	6.45	6.38	6.11	6.47	6.71
	144	6.38	6.58	6.5	6.51	6.57	6.37	6.23	6.43	6.37	6.52
	145	7.16	6.88	6.96	6.99	7.02	7.2	7.06	6.68	7	7.25
	146	6.89	6.58	6.93	6.96	6.91	7.07	6.89	6.61	6.72	6.66
	147	7.05	6.95	6.69	6.56	6.68	7.14	7.13	7.1	6.93	7.21
	148	6.74	6.82	6.54	6.58	6.68	6.84	6.47	6.7	6.78	6.76
	149	6.23	6.46	6.41	6.45	6.34	6.61	6.4	6.22	6.63	6.44
	150	6.51	6.48	6.12	6.73	6.14	6.55	6.65	6.94	6.65	6.38
	153	6.53	6.74	6.74	6.63	6.56	6.65	6.77	6.77	6.45	6.52
	155	6.35	6.76	6.17	6.51	6.25	6.12	6.61	6.55	6.47	6.13
	162	6.65	7.62	7.08	7.07	7.31	7.07	6.99	6.88	6.93	7.19
	163	7.45	7.83	7.89	7.5	7.79	7.86	7.57	7.26	7.72	7.75
	164	6.61	6.58	6.26	6.45	6.56	6.2	6.72	6.53	6.65	6.54
	166	6.85	6.82	7.2	7.02	6.96	6.85	6.7	7.13	6.93	6.66
	168	7.23	7.76	7.71	7.78	7.33	7.38	6.91	6.79	7.42	7.7
	169	7.36	7.61	7.42	7.45	6.96	7.06	7.17	7.27	7.15	7.33
	170	7.44	8.13	7.78	7.83	7.84	7.59	7.78	7.5	7.27	7.7
	171	6.19	6.92	6.41	6.49	6.39	6.49	6.21	6.14	6.47	6.61
	172	6.56	7	6.61	6.72	6.86	6.91	6.71	6.47	6.68	6.71
	173	7.1	7.59	7.28	7.38	7.39	7.37	7.23	7.15	7.47	7.35
	174	6.94	7.62	7.3	7.31	7.4	7.11	7.15	6.94	6.97	7.07
	175	6.94	7.41	6.9	7.04	7.01	6.9	6.86	6.79	7.23	6.78
	176	8.37	8.61	8.58	8.65	8.49	8.39	8.33	7.94	8.39	8.44
	177	6.38	7.02	6.86	6.8	6.5	7.04	6.62	6.75	6.87	6.92
	178	6.58	7.67	7.44	7.7	7.46	7.42	7.36	7.13	7.24	7
	183	6.4	6.64	6.04	6.7	6.07	6.12	6.16	6	6.35	6.23
	186	5.94	6.48	5.8	5.92	6.32	6.14	6.05	6.45	5.97	5.88
	187	6.19	6.69	6.04	6.19	6.25	6.14	6.14	6.19	6.47	5.88
	189	6.98	7.59	7.21	7.29	7.26	7.42	6.98	6.91	7.01	7.12
	190	6.09	6.64	6.47	6.34	6.61	6.61	6.53	6.03	6.56	6.61
	191	6.48	6.84	6.56	6.62	6.59	6.45	6.78	6.9	6.72	6.82
	194	6.92	7.98	7.48	7.78	7.47	7.45	7.18	7.29	7.35	6.94
	195	6.38	6.84	6.41	6.46	6.37	6.65	6.45	6.43	6.56	5.97
	197	7.3	7.96	7.52	7.6	7.46	7.67	7.3	7.4	7.49	7.52
	198	6.92	7.65	7.4	7.46	7.55	7.65	7.3	7.43	7.6	7.49
	199	6.72	7.59	7.43	7.31	7.23	7.36	7.13	6.8	7.02	7.16
	203	5.98	5.98	5.96	5.94	6.29	6.37	6.29	6.11	6.21	6.03
	204	6.96	6.5	6.39	5.44	6.41	5.81	6.08	6.19	6.75	7.02
	206	6.35	6.74	6.63	6.45	6.05	6.37	6.68	6.24	6.54	6.48
	210	6.26	6	5.8	5.8	6.16	6.2	6.21	6.32	6.14	5.91
	215	7.24	7.49	7.69	7.45	7.42	7.25	7.46	7.08	7.46	7.24
	218	6.48	6.54	6.8	6.75	7.19	6.82	6.38	6.22	6.73	7.07
	219	6.09	6.09	6.21	6.38	6.25	6.2	6.23	6.27	6.19	5.88
	220	6.51	7.1	6.63	6.51	6.76	6.69	6.3	6.41	6.56	6.58
	222	6.16	5.85	6.24	6.12	6.37	5.97	6.34	6.29	6.21	6.13
	224	7.41	7.7	7.85	7.78	7.88	7.91	7.64	7.33	7.34	7.59
	234	6.63	6.62	6.12	6.3	6.21	6.77	6.14	6.55	6.21	6.13
	235	6.19	6.5	5.9	6.42	6.25	6.3	6.4	6.29	6.16	6.08
	243	6.46	7.13	6.82	6.47	6.61	6.97	6.92	6.99	7.33	6.94
	254	6.51	6.91	6.54	6.64	6.32	6.41	6.5	6.36	6.53	6.46
	256	6.26	6.65	6.47	6.22	5.99	6.43	6.19	6.74	6.08	6.34
	258	7.5	7.72	7.79	7.74	7.41	7.79	7.34	7.64	7.49	7.6
	263	6.23	6.87	6.37	6.41	6.39	6.45	6.03	6.22	6.77	6.5
	264	7.21	7.01	6.77	6.8	7.09	6.84	6.7	6.41	6.63	7.08
	266	6.89	6.85	6.82	6.98	6.9	6.91	7.17	6.83	6.73	7.07
	270	6.23	6.58	6.41	6.14	6.49	6.25	6.79	6.41	6	6.36
	271	5.94	6.22	6.09	5.82	5.91	6.06	6.47	5.77	6.16	6.13
	273	6.51	5.95	6.76	6.72	6.45	6.61	6.47	6	6.6	6.5
	274	6.56	7.1	7.43	7.11	6.43	6.51	6.72	6.45	7.52	7.41
	275	6.43	6.17	7.16	6.94	6.68	6.61	6.48	6.24	7.36	7.08
	277	6.53	8.59	7.19	6.61	8.36	8.54	6.41	6.27	6.81	6.81
	278	7.1	7.72	7.83	7.65	8.15	8.1	6.91	7.13	7.39	7.68
	279	6.09	6.46	6.68	6.68	6.43	6.65	6.23	5.8	6.65	6.3
	280	6.56	6.4	6.77	6.64	6.61	6.76	6.27	5.97	6.68	6.71
	281	6.58	6.44	6.43	5.98	6.05	6.3	6.36	6.47	6.53	6.46
	282	6.46	6.84	6.58	7	6.82	6.72	6.68	6.57	6.75	6.66
	283	7.5	8.04	8.22	8.08	8.08	8.21	7.82	7.87	8.02	8.16
	284	7.13	7.08	7.01	7.35	7.17	7.47	7.03	7.03	7.53	7.21
	285	6.13	6.48	6.45	6.49	6.29	6.25	5.98	6.11	6.32	6.3
	286	5.94	6.34	6.28	6.92	6.65	6.93	6.36	6.41	7.01	6.13
	290	6.46	6.76	6.68	6.75	6.39	6.76	6.5	6.83	6.62	6.5
	291	6.63	6.38	7.07	6.81	6.99	6.57	6.81	6.77	6.96	6.61
	294	6.4	6.42	6.47	6.27	6.23	6.34	6.34	6.27	6.28	6.5
	296	6.61	6.42	6.73	6.77	6.68	6.69	6.7	6.82	6.49	6.59
	297	6.56	6.22	6.54	6.12	6.59	6.39	6.3	6.14	6.39	6.08
	298	6.63	6.36	6.48	6.77	6.68	6.82	6.79	6.63	6.54	6.63
	301	6.38	6.42	6.04	6.11	6.09	6.06	6.01	6	5.89	6.11
	302	6.29	6.72	6.64	6.68	6.65	6.49	6.77	6.93	6.83	6.54
	309	6.4	6.4	6.35	6.2	6.29	6.63	6.1	6.36	6.21	6.4
	312	6.06	6.17	6.09	5.98	5.97	5.87	6.25	6.22	6.14	6.05
	313	6.83	7.18	7.16	7.44	7.09	7.27	6.99	7.06	6.98	7.05
	318	6.65	6.6	7.21	6.78	6.82	6.59	6.91	6.99	6.53	6.73
	321	7.12	7.26	7.02	7.25	7.33	7.34	7.09	7.03	7.34	7.24
	352	6.16	6.31	6.28	6.3	6.27	6.55	6.83	6.36	6.35	6.56
	363	5.94	6.42	6.61	6.52	6.59	6.87	6.5	6.43	6.47	6.56
	366	6.74	7.2	7.43	7.46	7.32	7.34	7.2	6.8	6.89	7
	368	6.23	6	5.93	5.9	6.14	6.22	6.19	6.39	6.32	6.25
	369	6.16	6.14	5.87	5.69	6.14	6.3	6.01	5.91	6.11	5.78
	372	6.09	5.91	5.96	6	5.94	5.84	5.96	6.39	6.06	5.91
	375	6.13	6.27	6.35	6.27	6.14	6.3	6.48	6.19	6.41	6.36
	381	6.56	6.34	6.54	6.47	6.65	6.8	6.62	6.45	6.78	6.44
	390	7.46	7.51	7.62	7.61	7.52	7.21	7.24	7.16	7.42	7.45
	391	6.61	6.36	6.45	6.16	6.41	6.17	6.34	6.22	6.32	6.32
	392	6.65	5.78	6.47	6.32	6.36	6.57	6.48	6.77	6.43	6.42
	393	6.43	6.77	6.35	6.34	6.68	6.34	6.55	6.45	6.58	6.52
	395	6.63	6.65	6.68	6.94	6.95	6.63	6.72	6.7	6.65	6.34
	396	6.81	7.21	7.11	6.85	7.05	6.94	7.03	6.85	6.78	6.76
	397	6.76	6.42	5.96	6.35	6.29	6.47	6.41	6.32	6.65	6.16
	404	6.16	6.36	6.39	6.38	5.86	6.25	6.92	6.53	6.45	6.3
	409	6.02	6.79	6.54	6.46	6.41	6.3	6.61	6.85	6.26	6.34
	410	6.65	6.88	6.71	6.63	6.61	6.94	6.81	6.75	6.72	6.59
	411	6.19	6.03	6.45	6.09	6.36	6.49	6.16	6.32	6.32	6.11
	414	6.09	6.6	5.93	6.09	5.97	6.06	6.12	6.51	6.08	6.32
	415	6.7	6.74	6.88	7.19	6.94	6.79	7.01	6.74	6.83	6.81
	418	6.38	6.17	6.19	6	5.91	6.22	6.01	6.22	6.23	6.36
	427	7	6.95	6.89	6.62	6.76	6.74	7.12	6.97	7.01	6.99
	428	6.38	6.74	6.83	6.46	6.77	6.43	6.67	6.8	6.75	6.66
	429	6.26	6.17	6.35	6.35	6.25	6.34	6.62	6.74	6.14	6.13
	430	6.35	5.91	5.77	5.58	6.02	5.81	6.23	6.09	6	6.18
	436	6.46	6.44	6.58	6.68	6.98	6.76	6.61	6.74	6.6	6.42
	438	6.58	6.88	6.88	6.85	6.72	6.53	6.78	6.88	6.84	6.63
	441	7.05	7.18	7.3	7.2	7.32	7	7.34	7.03	7.07	6.71
	443	6.68	6.6	6.45	6.43	6.65	6.49	6.98	6.93	6.87	6.76
	444	6.83	7.21	7.23	7.03	7.01	6.9	6.89	6.82	7.09	7.1
	445	6.32	6.14	6.12	6.43	6.25	6.2	6.3	6.29	6.3	6.23
	446	7.15	7.6	7.56	7.75	7.59	7.66	7.6	7.48	7.45	7.61
	447	6.13	6.4	6.26	6.52	6.36	6.39	6.36	6.74	6.49	6.38
	448	6.72	6.92	6.41	6.61	6.92	6.9	6.74	7.13	6.53	6.34
	453	7.01	6.92	7.26	7.19	6.95	6.97	7.2	6.97	7.22	7.18
	459	6.61	6.69	6.26	6.58	6.45	6.22	6.41	6.75	6.47	6.34
	461	6.58	6.03	6.43	6.35	6.23	6.22	6.34	6.17	5.75	6.05
	462	6.85	7.82	7.74	7.61	7.31	7.42	7.52	7.44	7.07	7.22
	468	6.16	6.42	5.84	6.06	6.09	6.14	6.27	6.14	6.14	6
	479	6.56	7.13	6.98	7.15	7.11	7.03	7.11	7.25	6.98	6.73
	481	6.58	6.29	6.3	6.16	5.99	6.25	6.16	6.59	6.26	5.91
	484	6.51	6.12	6.48	6.54	6.86	6.57	6.79	7	6.35	6.36
	486	6.19	6.58	6.58	6.8	6.54	6.39	6.59	6.68	6.97	6.58
	490	6.51	6.58	6.47	6.24	6.23	6.14	6.3	6.45	6.43	6.4
	491	7.23	6.54	6.93	6.89	6.96	6.91	6.62	6.67	6.67	6.99
	494	6.7	7.2	6.82	6.65	6.75	6.77	7.04	6.77	6.77	6.74
	499	6.4	6.06	6.45	6.5	6.36	6.53	6.62	6.19	6.6	6.54
	501	6.53	6.48	5.98	5.71	6.25	6.17	6.3	5.91	6.3	6.48
	508	6.76	6.6	6.56	6.66	6.8	6.43	6.88	6.77	6.7	6.42
	510	6.16	7.1	7.08	6.93	6.68	6.63	6.83	6.59	6.6	6.84
	513	6.32	6.34	6.37	6.22	6.14	6.09	6.21	6.11	6.06	6.13
	514	7.08	7.82	7.47	7.4	7.46	7.56	7.48	7.34	7.3	7.48
	522	6.63	6.85	6.76	6.8	7.02	6.69	6.62	6.57	6.49	6.63
	526	6.13	6.19	5.74	6.35	6.59	6.53	6.5	6.41	6.37	6.7
	529	6.02	6.67	6.88	6.5	6.29	6.49	6.27	6.11	6.32	6.27
	530	7.89	8.1	8.1	8.03	7.93	8.04	7.86	7.66	7.9	7.88
	531	6.56	6.48	6.45	6.66	6.41	6.8	6.83	6.65	6.65	6.74
	534	7.23	7.33	7.25	7.34	7.25	7.5	7.31	7.52	7.29	7.05
	535	6.74	6	6.24	6.35	6.45	6.39	6.36	6.7	6.35	6.5
	536	7.16	7.36	7.34	7.02	7.29	7.36	7.42	7.5	7.19	7.24
	537	5.94	6.03	5.84	5.44	5.83	5.97	6.01	5.8	6.06	5.82
	538	6.61	6.12	6.01	6.02	6.45	6.32	6.53	6.67	6.62	5.97
	541	6.79	6.85	6.92	7.05	6.99	6.85	6.84	6.47	7.11	6.79
	543	6.94	6.56	6.64	6.43	6.68	6.41	6.65	6.45	6.65	6.66
	547	6.63	5.88	6.21	6.11	6.57	6.17	6.01	6.29	6.37	6.42
	548	6.51	5.88	5.77	5.71	6.05	6.32	6.12	6.14	6.28	6.58
	549	6.13	5.91	6.3	6.5	6.47	6.17	5.61	5.8	6.03	5.82
	552	6.68	6.14	6.24	6.07	5.99	6.03	6.27	6.45	6.39	5.97
	553	6.26	6.09	6.77	6.2	6.34	6.37	6.34	5.8	6.16	6.42
	557	6.09	6.06	5.9	6.17	5.73	6.03	6.08	6.19	6.14	6.2
	559	6.23	6.42	6.07	6.5	6.37	6.55	6.34	6.17	6.32	6.4
	563	6.58	6.06	6.3	5.8	6.12	6.27	5.88	6.17	6.14	6.3
	571	6.48	6.4	6.26	6.38	6.12	6.09	6.21	6.47	5.92	6.4
	573	6.85	7.14	6.76	6.63	6.76	6.63	6.88	6.65	6.81	6.85
	577	6.92	6.9	6.24	6.55	6.62	6.57	6.43	6.27	6.41	6.13
	581	7.62	7.04	7.4	7.06	7.47	7.53	7.29	7.06	7.29	7.4
	584	6.79	6.38	6.17	6.24	6.21	6.03	6.43	6.45	6.19	5.91
	600	6.85	6.77	7.05	7.07	6.72	7.07	6.82	6.77	6.67	6.73
	606	6.63	6.38	6.52	6.73	6.83	6.7	6.7	7	7.16	6.76
	608	6.94	6.65	6.88	6.94	7.24	7.12	6.59	6.68	6.93	7.18
	613	6.81	6.6	7.33	7.33	7.19	7.04	6.99	7.25	7.09	7.16
	618	6.48	6.84	7.25	6.94	6.96	6.77	6.36	6.29	6.41	6.84
	621	7.08	7.51	7.66	7.43	7.41	7.64	7.6	7.3	7.46	7.4
	624	6.89	7.26	7.34	7.24	7.26	7.44	7.18	7.27	7.16	7.23
	625	6.43	5.95	5.96	6.51	6.32	6.41	6.45	6.61	6.65	6.76
	626	6.53	6.94	6.97	6.76	7	6.76	7	7.19	6.9	7
	627	6.46	6.56	7.01	6.74	6.84	6.59	6.95	6.61	6.65	6.98
	629	6.43	6.34	6.26	6.68	6.77	6.72	6.83	6.74	6.93	6.66
	632	7.1	6.62	6.64	6.85	6.98	6.47	6.72	6.83	6.78	6.86
	637	6.51	6.14	6.14	6.22	6.37	6.32	6.51	6.27	6	6.25
	641	6.51	6.74	6.43	6.64	6.87	6.76	6.83	6.9	6.45	6.85
	643	5.98	6.48	6.48	5.96	6.07	6.32	6.14	6.45	6.45	6.4
	650	6.74	7.06	6.74	6.51	6.67	6.76	6.74	6.8	6.51	6.46
	652	6.4	6.27	6.64	6.45	6.83	6.61	6.3	6.19	6.3	6.59
	653	6.35	6.06	6.41	6.65	6.02	6.53	6.55	6.61	6.41	5.91
	654	5.94	6.09	5.87	6.11	5.99	5.91	5.96	6.11	5.75	6.13
	655	6.61	6.72	6.48	6.56	6.39	6.74	6.56	6.57	6.51	6.56
	661	6.46	6.48	6.45	6.35	6.37	6.49	6.65	7.04	6.47	6.5
	665	6.76	6.8	6.45	6.64	6.36	6.12	6.48	6.7	6.63	6.5
	667	5.94	6.84	5.9	5.84	5.94	6.12	6.25	6.11	6.08	5.85
	669	6.4	6.56	6.3	6.54	6.09	6.79	6.32	6.9	6.26	6
	670	6.26	7.04	6.89	6.72	6.8	6.51	6.68	6.51	6.8	6.5
	671	6.53	6.44	5.98	6.73	6.37	6.9	6.59	6.93	6.49	5.88
	675	5.94	6.44	5.7	5.98	5.86	5.94	6.14	6.34	6.43	5.94
	677	7.29	7.21	7.23	7	7.31	7.08	6.98	6.97	7.01	7.16
	678	6.87	6.94	6.43	6.35	6.45	6.41	6.65	6.87	6.45	6.25
	679	6.61	6.94	6.47	6.32	6.29	6.34	6.19	6.61	6.35	6.2
	680	5.94	5.95	5.9	5.66	5.97	5.87	5.74	6.36	6.41	6.08
	681	6.74	6.8	6.47	6.5	6.49	6.69	6.5	6.7	6.56	6.66
	682	6.56	6.12	6.3	6.3	5.88	6.03	6.21	6.09	6.51	6.34
	683	7.15	6.76	6.97	6.95	7.02	7	6.82	6.77	7.25	7.18
	689	6.35	6.38	6.09	6.11	6.16	6.2	6.21	6.22	6.19	6.23
	691	5.98	6.42	6.04	5.73	6.39	6.55	6.25	6.03	6.26	6.08
	698	6.87	6.31	6.35	5.94	6.32	6.69	5.96	6.11	6.41	6.16
	699	6.32	6.74	6.86	6.76	6.75	6.45	6.25	6.7	6.62	6.36
	700	6.32	6.92	6.52	7.12	6.77	7.03	6.91	6.36	6.43	6.54
	701	6.29	6.74	6.48	6.45	5.88	6.12	6.36	6.53	6.23	6
	706	6.94	7.62	6.83	7.02	7.01	6.97	7.54	7.21	7.02	7.08
	707	6.56	6.65	6.45	6.42	6.14	6.55	6.53	6.77	6.43	6.68
	711	6.65	7.27	7.08	7.08	7.07	7.07	7.09	6.72	6.62	6.61
	714	6.68	6.76	6.83	6.62	6.73	6.41	6.7	6.24	6.39	6.59
	715	6.43	6.17	5.74	5.88	6.05	6.14	6.1	5.94	5.97	5.75
	718	7.16	6.92	6.82	7.11	6.94	6.69	7.38	6.85	7.15	7.04
	724	6.02	6.42	6.21	6.37	6.47	6.22	6.36	6	6.23	6.11
	728	7.38	7.37	7.35	7.42	7.66	7.67	7.41	7.63	7.6	7.82
	729	6.32	5.82	6.28	6.3	5.99	6.65	6.61	6.63	6.28	6.61
	732	7.5	7.2	7.26	6.76	7.11	7.08	7.39	7.39	7.15	7.31
	737	6.26	6.22	6.41	6.43	6.23	6.53	6.27	6.41	6.47	6.3
	738	6.58	6.52	6.17	6.16	6.39	6.47	6.48	6.47	6.58	6.48
	742	6.26	6.54	5.7	6.38	5.97	6.27	6.82	6.65	6.21	6.32
	743	6.51	6.14	6.41	6.22	6.25	6.39	6.23	6.36	5.97	6.32
	746	6.61	6.22	6.32	6.46	5.99	6.34	6.38	6.29	6.84	6.48
	750	7.3	7.77	7.95	8	7.96	7.81	7.73	7.5	7.76	7.87
	752	7.05	6.74	6.85	6.87	6.88	6.65	6.56	6.97	6.51	6.25
	753	6.38	6.54	6.32	6.62	6.75	6.39	6.65	7	6.81	6.73
	759	7.03	7.53	7.47	7.34	7.49	7.39	7.53	7.25	7.43	7.35
	761	5.98	6.14	5.98	5.69	5.94	6.06	6.08	6.22	6	6.56
	764	6.9	6.79	6.79	6.69	7.04	6.63	6.47	6.47	6.83	7.16
	768	7.42	7.82	7.93	7.57	7.76	7.69	7.68	7.42	7.38	7.58
	769	6.26	6.09	6.12	6.22	6.14	6.39	6.48	6.53	6.26	6.03
	772	6.7	6.79	6.82	6.09	6.64	6.22	6.43	5.87	6.41	6.92
	776	6.26	6.17	5.7	5.47	5.88	6	6.34	6.41	6.08	6.13
	777	6.79	6.6	6.59	6.61	6.77	6.63	6.82	6.9	6.83	6.5
	778	6.89	6.38	6.19	6.06	6.45	6.22	6.5	5.91	6.39	6.78
	780	7.08	7.79	7.6	7.64	7.42	7.71	7.8	7.57	7.43	7.79
	784	6.56	6.65	6.39	6.61	6.77	6.57	6.51	6.65	6.53	6.54
	788	6.53	6.72	6.54	6.54	6.76	6.94	6.71	6.82	6.89	6.58
	789	6.79	6.65	6.56	6.69	6.72	6.8	6.64	6.59	6.65	6.71
	791	6.38	5.88	6.19	6.24	6.14	6.37	6.03	6.03	6.26	5.91
	792	6.63	5.75	6.01	6.22	6.39	6.47	6.25	6.32	6.3	6.84
	793	6.79	6.77	6.41	6.58	6.67	6.45	6.53	6.45	6.91	6.5
	802	6.19	6.27	5.84	5.94	5.73	6.14	6.71	6.34	6.26	6.25
	803	6.38	6.5	6.43	6.42	5.8	6.25	6.34	5.84	6.06	6.11
	805	6.68	6.19	6.3	6.52	6.47	6.14	6.82	6.14	6.56	6.34
	807	5.94	5.91	6.17	6.04	6.07	6.7	6.4	5.84	6.19	6.25
	811	6.02	6.65	5.96	6.27	6.09	6.41	6.3	6.22	5.79	5.97
	812	6.35	6.34	6.01	6.31	6.23	6.49	6.1	6.14	6.75	6.59
	814	6.43	6.36	5.77	5.64	5.8	5.97	6.41	6.47	5.82	6.32
	828	5.94	5.82	5.96	5.53	5.73	5.77	6.34	5.97	5.89	5.78
	829	7.38	7.4	7.9	7.9	7.63	7.74	7.64	7.45	7.61	7.43
	830	6.58	6.85	6.69	6.73	6.75	6.49	6.58	6.85	6.53	6.16
	834	7.41	7.7	7.77	7.57	7.53	7.5	7.47	7.1	7.56	7.5
	835	6.46	6.62	6.45	6.41	6.32	6.45	6.47	7.07	6.37	6.05
	846	7.27	7.86	7.66	7.81	7.48	7.51	7.92	7.28	7.25	7.15
	847	6.56	7.01	6.47	6.87	6.9	6.47	6.61	6.68	6.75	6.58
	858	6.79	7.11	6.58	6.02	6.16	6.39	6.81	6.63	6.58	6.58
	866	6.26	5.82	6.47	6	6.45	6.12	6.36	6.24	6.21	5.88
	867	6.06	6.46	6.3	6.42	6.82	6.8	6.43	6.29	6.51	6.58
	868	6.13	6.06	6.17	6.04	6.23	6.34	6.29	6.19	6.06	6
	871	6.46	6.4	6.54	6.5	6.72	6.37	6.08	6.36	6.32	6.52
	872	6.4	6.12	5.9	5.86	5.86	5.91	6.08	6.49	6.19	5.78
	878	6.51	6.74	6.56	6.8	6.21	6.41	6.83	6.59	6.49	6.3
	883	6.4	6.76	6.69	6.74	6.82	6.63	6.61	6.43	6.65	6.7
	884	6.72	5.85	6.59	6.7	6.39	6.59	6.5	6.57	6.72	6.44
	885	6.81	7.21	7.02	7.11	6.61	7.07	6.55	7.01	6.8	6.78
	886	6.87	6.8	7.06	6.74	6.92	6.79	6.97	7.34	6.87	6.96
	887	6.76	7.33	7.14	7.32	7.08	7.19	7.08	7.13	7.06	7.12
	888	7.33	7.69	7.59	7.69	7.39	7.54	7.42	7.42	7.53	7.48
	889	6.29	6.14	6.04	6.64	6.23	6.34	6.23	6.63	6.26	6
	890	5.98	6.34	6.54	6.24	5.94	6.14	6.59	6.59	6.14	6
	896	7.49	7.69	8.07	7.68	7.65	7.34	7.95	7.55	8.09	8.17
	897	6.65	6.72	6.3	6.62	6.56	6.93	6.61	6.14	6.72	6.66
	899	6.26	6.09	6.35	6.07	6.23	6.45	6.41	6.06	6.37	6.11
	900	6.74	7.29	7.2	7.29	7.45	7.26	6.92	6.87	7.31	6.91
	904	7.29	7.31	7.45	7.42	7.49	7.41	7.34	7.26	7.38	7.46
	909	7.38	7.44	7.56	7.52	7.34	7.51	7.64	7.37	7.22	7.31
	913	6.76	7.11	6.8	6.89	6.86	6.93	6.89	6.96	6.89	7.18
	927	7.16	7.14	6.77	6.94	6.52	6.69	7.02	7.01	6.78	6.44
	928	7.26	7.05	7.23	6.83	7.31	7.38	6.82	6.43	7.24	7.24
	929	6.4	7.05	5.98	6.65	6.75	6.65	6.65	6.88	6.68	6.7
	934	6.4	6.52	6.09	6.51	6.19	6.7	6.47	6.57	6.47	6.71
	936	6.56	6.76	6.9	6.79	6.79	6.84	6.84	6.22	6.83	6.88
	937	6.19	6.03	6.24	6.51	5.91	5.77	6.03	6.29	6.49	6.34
	950	6.13	6.03	6.17	5.66	6.05	5.87	5.98	5.84	6.21	6.44
	959	6.4	6.54	6.74	6.16	6.47	6.51	6.3	6.88	6.47	6.46
	960	6.81	6.09	6.43	5.88	6.34	6.43	6.62	6.32	6.43	6.7
	966	6.32	7.01	6.47	6.58	6.34	6.59	6.58	6.59	6.16	6.3
	973	6.4	6.38	6.32	6.49	5.83	6.49	6.3	6.39	5.92	5.97
	974	7.08	7.63	7.55	7.45	7.34	7.16	7.29	7.23	7.55	7.13
	976	6.85	6.94	6.89	6.64	6.79	6.43	7.01	6.91	7.1	6.76
	977	6.23	6.5	6.04	6.2	6.34	6.25	6.38	6.17	6.37	6.34
	979	6.9	5.91	6.3	6.73	6.65	6.49	6.71	6.7	6.45	6.5
	998	6.79	6.88	6.54	6.5	6.82	6.47	6.43	6.45	6.63	6.5
	1000	6.46	6.58	6.59	6.11	6.32	6.17	6.23	6.67	6.41	6.16
	1008	6.29	6.84	7.04	6.76	6.84	6.82	6.89	6.39	6.65	6.54
	1021	5.94	5.95	5.87	6.07	5.97	6.12	6.25	5.8	6.11	5.72
	1042	6.48	5.95	6.24	6.51	6.5	6.34	5.88	6.06	6.67	6.42
	1043	6.23	5.91	5.8	5.61	6.14	6.09	6.43	6.29	6.11	5.91
	1053	6.96	6.65	6.94	7.18	6.84	7.03	7.09	6.82	6.9	7.1
	1061	6.43	5.82	6.14	5.82	6.21	6.65	6.27	6.24	6.49	6.4
	1063	6.29	6.54	6.07	5.96	5.76	6.34	6.89	6.32	6.32	6.73
	1066	5.94	6.14	6.01	6.07	6.23	6.57	5.8	6.36	5.97	6.16
	1069	6.53	5.98	6.86	6.8	6.43	6.49	6.64	6.47	6.53	6.44
	1071	6.9	6.19	6.19	6.17	6.87	7	6.38	6.63	6.26	7.04
	1075	6.32	6.71	5.84	5.96	6.21	5.94	6.03	6.06	5.82	5.91
	1079	7	7.2	6.82	6.97	7.02	7	6.61	6.55	6.67	6.81
	1081	6.32	6.19	6.09	6.84	6.29	6.49	6.32	6.75	6.65	6.4
	1082	6.74	6.42	5.93	5.94	5.7	6.27	6.82	6.32	6.21	6.5
	1089	6.51	6.58	6.24	6.37	6.09	6.55	6.45	6.06	6.3	6.18
	1093	6.29	6.42	6.12	6.37	6.43	6.39	6.41	6.36	6.14	6.32
	1094	6.16	6.06	6.28	6.07	6.09	6.45	6.14	6.43	6.23	6.36
	1095	7.16	6.6	6.41	6.27	6.9	6.65	6.83	6.32	6.35	7.08
	1097	6.43	6.36	6.3	6.14	6.47	6.27	6.64	6.72	6.75	6.73
	1107	6.35	6.17	6.47	6.24	6.09	6.06	5.93	6.61	6.06	6
	1108	6.65	6.06	6.12	6.06	5.88	6.27	6.64	6.77	6.54	6.74
	1113	6.9	6.72	6.41	6.3	6.59	6.53	6.64	6.39	6.63	6.76
	1115	6.23	6.19	5.8	5.9	6.19	6.2	6.08	6.22	6.11	6.38
	1120	6.48	6.29	5.77	5.88	6.21	6	6.08	6.03	6	5.88
	1121	6.4	6.44	6.01	6.46	6.49	6.14	5.96	6.39	6.6	6.4
	1133	6.48	6.84	7.01	6.62	6.8	6.59	6.77	6.57	6.77	6.52
	1134	7.26	7.28	7.46	7.35	7.41	7.11	7.56	7.2	7.25	7.41
	1136	5.98	6	6.24	5.96	5.99	5.91	6.05	5.97	5.95	6
	1138	6.46	6.69	6.52	6.74	6.39	6.59	7.02	6.9	6.58	6.56
	1139	7.13	7.41	7.41	7.36	7.25	7.44	7.03	7.32	6.93	7.19
	1141	6.65	6.06	6.21	6.02	6.47	6.55	5.96	6.67	6.51	6.71
	1142	6.26	6.24	6.14	6.17	6.14	5.94	5.93	6.19	5.72	5.78
	1146	7.68	7.46	7.89	7.66	7.54	7.62	7.08	7.22	7.78	7.62
	1148	6.02	6.03	5.98	6.34	6.19	6.34	6.45	6.19	6.37	5.91
	1149	6.51	6.36	6.88	7.18	7	7	6.75	6.67	6.68	6.94
	1151	6.61	6.38	6.64	6.38	6.43	6.39	6.58	6.79	6.9	6.81
	1155	7.01	6.72	7.43	7.47	7.29	7.1	6.71	6.91	7.23	7.16
	1157	6.19	6.24	5.9	6.37	6.49	6.2	6.62	6.11	6.68	6.65
	1158	6.9	6.48	5.96	5.96	5.91	5.97	6.05	6.11	6.49	6.46
	1159	6.68	7.36	6.79	7.24	6.99	7.08	7.06	7.13	6.98	7.07
	1161	6.58	6.24	5.98	6.28	6.79	6.69	6.48	6.14	6.58	6.44
	1166	6.06	6.62	6.37	6.25	6.52	6.14	6.34	6.47	6.41	6.38
	1167	6.85	6.97	6.94	6.82	6.67	6.8	6.71	6.85	6.87	6.84
	1168	6.96	6.97	7.32	7.18	6.9	6.72	7.11	6.93	6.72	7.03
	1170	6.32	6.4	5.93	6.16	5.97	6.37	6.1	6.14	6.06	6.11
	1172	6.38	6.77	6.66	6.86	6.7	6.93	6.97	7.11	6.45	6.4
	1179	7.29	7.48	7.4	7.34	7.39	7.46	7.19	7.03	7.42	7.33
	1184	6.48	6.52	6.3	6.52	6.43	6.77	6.53	6.45	6.67	6.52
	1185	6.51	6.6	6.8	6.77	6.67	6.79	6.65	6.49	6.84	7.09
	1186	6.4	6.87	6.54	6.41	6.49	6.12	6.47	6.22	6.49	6.44
	1188	7.4	7.92	7.62	7.47	7.44	7.42	7.55	7.19	7.31	7.29
	1189	6.23	6.5	6.58	6.58	6.59	6.51	6.51	6.59	6.67	6.5
	1193	6.16	6.6	6.26	6.38	6.73	6.61	6.47	6.11	6.51	6.27
	1195	6.29	6.03	6.14	6.16	6.34	6.14	6.5	6.36	6.26	6
	1197	6.06	6.29	6.58	6.35	6.36	6.69	6.53	6.63	6.62	6.44
	1198	6.23	5.91	6.14	6.12	5.91	6.17	6.4	6.57	6.35	6.27
	1200	6.23	6.06	6.12	6.16	5.76	6.09	6.47	6.63	6.26	6.05
	1206	6.79	6.48	6.92	6.94	6.88	7.07	7.03	6.74	7.01	7.07
	1209	6.32	6.34	6.5	6.66	6.37	6.12	6.72	6.67	6.43	6.32
	1210	6.63	6.27	6.56	6.63	6.37	6.57	6.84	6.51	6.54	6.52
	1211	6.87	7.25	6.69	6.69	6.99	6.63	6.89	6.8	6.97	6.91
	1212	6.4	6.31	6.39	6.42	6.47	6.55	6.21	6.74	6.7	6.71
	1213	6.4	6.12	6.12	6.43	6.23	6.39	6.84	6.82	6.78	6.36
	1214	7.08	7.15	7.35	7.11	7.35	7.29	7.25	7.61	7.25	7.31
	1215	6.7	6.58	6.56	6.63	6.23	6.8	6.43	6.43	6.87	6.48
	1216	6.98	7.72	7.16	7.14	7.45	7.39	7.29	7.03	7.15	7.44
	1218	6.98	7.31	6.9	7.59	7.2	7.41	7.44	6.88	7.07	7.54
	1219	6.16	6.4	6.19	6.63	6.67	6.43	6.7	6.47	6.47	6.16
	1229	6.26	5.95	6.14	6.19	6.21	5.87	6.03	5.84	6.08	5.85
	1231	7.07	6.85	7.31	7.11	7.23	7.06	7.07	6.97	6.98	6.82
	1232	6.72	6.85	7.02	6.97	7.15	7.03	7.07	7	6.9	6.91
	1233	6.48	6.44	6.45	6.45	6.86	6.69	6.78	6.45	6.56	6.66
	1235	6.51	6.22	6.64	6.43	6.65	6.51	7.03	6.55	6.8	6.88
	1236	6.92	7.09	7.1	7.17	7.23	6.82	7.16	7.07	6.91	7.08
	1238	6.53	6.94	7.21	7.07	7.01	6.8	6.89	6.53	6.89	6.79
	1242	7.08	6.5	7.2	7.22	6.95	6.27	7.52	7.34	7.33	7.52
	1243	6.72	6.44	6.85	6.27	7.18	7.03	7.03	6.87	7.5	7.64
	1252	7.79	7.79	8.08	8.23	7.61	7.74	7.79	7.72	8.05	7.99
	1253	8.17	8.19	8.04	8.14	7.74	7.88	7.76	7.63	8.07	7.85
	1254	7.12	6.14	6.56	5.84	5.76	6.22	6.48	6.96	6.8	6.68
	1255	7.18	6.91	6.82	7.12	6.84	6.7	7.53	7.35	7.11	7.24
	1257	7.24	6.79	7.49	7.54	6.27	6.82	7.59	7.8	7.46	7.19
	1262	6.13	6.24	6.43	6.04	6.12	6.09	6.03	6.17	6.41	6.13
	1263	6.79	6.4	6.73	7.14	6.61	6.79	6.89	7.06	7.24	6.92
	1264	6.94	6.42	6.8	6.84	6.65	6.55	6.75	6.97	7.18	6.66
	1266	6.65	6.06	6.32	6.16	6.75	6.7	5.96	6.24	6.89	6.88
	1275	7.01	6.67	6.86	6.52	7.15	7.53	6.97	6.7	7.53	7.77
	1276	6.96	7.27	6.86	6.79	7.08	6.9	6.59	6.47	7.02	7.25
	1278	8.33	8.43	8.63	8.69	8.53	8.19	8.5	8.1	8.52	8.64
	1280	7.67	7.81	7.74	7.92	7.69	7.88	7.3	7.2	7.83	7.84
	1281	7.62	7.9	8.07	8.14	8.19	8.1	7.2	7.1	8.07	7.95
	1285	6.9	6.56	6.92	7.04	6.45	6.8	7.17	7.21	6.87	7.03
	1286	7.03	6.82	7.11	7.03	6.7	7.03	7.01	6.96	7.1	6.91
	1288	6.13	6	6.43	5.98	6.05	5.87	5.96	5.77	6.21	6.46
	1289	6.26	6.12	6.79	6.32	6.57	6.61	6.27	6.72	6.35	6.46
	1290	6.72	7.1	7.01	7.24	6.79	7.19	6.82	6.72	7.11	7.07
	1291	6.38	6.42	5.96	5.94	6.61	6.03	6.36	6.19	6.14	6.46
	1292	6.87	6.64	6.59	6.94	6.79	7.18	6.87	6.65	6.73	6.74
	1296	7.57	7.47	7.45	7.35	7.42	7.55	7.33	7.41	7.5	7.33
	1297	6.9	6.24	6.41	6.55	6.99	6.34	6.38	6.57	6.81	6.73
	1298	6.96	6.54	6.59	6.56	6.87	6.57	6.58	6.65	6.73	6.76
	1305	7.12	6.36	6.85	6.79	7.09	6.76	6.56	6.27	6.97	7.18
	1310	6.68	6.12	6.5	6.25	6.39	6.39	6.53	6.27	6.93	6.91
	1312	6.48	6.77	6.86	7.18	7	6.9	6.98	6.67	6.63	6.89
	1316	6.9	7.2	7.25	7.52	7.3	7.51	7.11	7.08	7.35	7.59
	1317	6.43	6.34	6.56	6.77	6.39	6.22	6.29	5.97	6.77	6.61
	1323	7.07	6.74	7.21	6.99	6.64	6.49	6.68	6.53	7.29	7.4
	1328	6.7	6.65	6.86	6.88	6.84	6.74	6.83	6.41	6.6	6.58
	1331	6.19	5.78	6.04	5.98	5.97	6	6.27	5.91	6.21	6.05
	1332	6.89	6.87	6.64	6.88	6.77	7.03	6.82	6.24	6.67	6.58
	1336	6.38	6.56	6.09	6.14	6.21	6.47	6.75	6.55	6.67	6.23
	1337	7.23	7.06	7.12	6.93	7.27	6.97	6.67	7.03	7.07	6.98
	1340	5.98	6.12	6.32	6.19	6.14	6	6.25	6.24	6.16	6.32
	1341	6.29	6.17	6.01	6.22	6.19	6.06	6.03	5.87	6.08	6.11
	1343	6.46	6.09	6.01	5.82	6.14	6.06	6.08	6.03	6.32	6.4
	1347	6.96	6.77	6.77	7.01	6.77	6.63	6.5	6.55	6.9	6.84
	1349	6.89	5.78	6.56	6.39	6.61	6.3	6.12	6.29	6.45	6.3
	1350	6.7	7.33	7.08	6.87	7.09	6.87	6.86	6.82	6.96	6.89
	1351	6.72	6.74	6.41	6.81	6.98	7.02	6.64	6.7	6.67	6.85
	1352	6.51	6.87	6.92	7.18	7.19	6.77	6.78	6.63	6.89	6.7
	1355	6.7	6.94	6.69	6.6	6.65	6.72	6.32	6.29	6.77	6.73
	1356	6.43	6.9	6.52	6.51	6.32	6.61	6.74	6.36	6.39	6.25
	1357	6.43	6.69	6.37	6.24	6.27	6.51	6.45	6.27	6	6.13
	1358	6.87	6.91	7.27	7.07	6.96	6.88	6.77	6.75	7.28	7.28
	1359	7.08	6.31	6.86	6.56	7.02	6.91	6.7	6.47	6.81	7.16
	1360	6.13	6.22	6.3	6.27	6.32	6.32	6.5	6.61	6.47	6.3
	1368	6.76	6.54	5.9	5.58	5.8	6.2	6.29	6.19	6.35	6.3
	1369	6.38	6.27	5.84	6.04	5.67	5.87	5.85	5.91	6.19	6.2
	1375	6.48	6.64	6.82	6.45	6.86	6.03	6.43	6.49	6.56	6.73
	1378	7.1	6.42	6.76	6.14	6.39	6.41	6.53	6.24	6.32	6.79
	1380	6.85	6.46	6.58	6.83	6.54	6.8	6.48	6.24	6.6	6.79
	1396	5.94	6.31	5.93	5.47	5.97	6.14	6.3	6.34	5.92	5.91
	1411	6.58	6.62	6.19	6.41	6.77	6.63	6.4	6.43	6.16	6.13
	1412	6.61	7.19	6.71	6.78	7.01	6.7	6.87	6.63	6.68	6.98
	1414	6.29	6.17	5.9	6.41	6.34	6	6.55	6.11	5.82	6
	1415	6.13	6.76	6.3	6.42	5.99	6.65	6.25	6.03	6.49	6.65
	1416	6.48	6.76	6.96	6.93	6.94	7.04	6.7	6.29	7.03	6.66
	1417	6.83	7.61	6.92	7.05	7.05	6.79	7.16	7.03	6.58	6.79
	1419	6.94	7.15	7.06	6.62	6.82	6.82	6.88	7.06	7.17	6.71
	1420	6.81	7.28	7.33	7.38	7.13	7.16	7.14	6.88	6.87	7.3
	1421	6.56	7.14	6.88	6.71	6.7	6.84	6.51	6.41	6.65	6.81
	1424	6.32	5.85	6.04	5.78	6.21	6.25	5.68	6.03	6.23	6.03
	1426	6.43	6.65	6.35	7.09	6.37	6.65	6.38	6.57	6.8	6.36
	1429	6.72	7.13	6.94	7.09	6.99	6.82	6.98	7.04	7	7.05
	1434	7.61	7.24	7.47	7.48	7.18	7.26	7.22	7.17	7.29	7.04
	1437	6.29	6.67	6.82	6.14	6.67	6.67	6.45	6.24	6.81	6.7
	1450	6.83	7.02	6.74	7.02	6.8	6.84	6.59	6.91	7.07	7.03
	1453	6.53	6.44	6.3	6.52	6.25	6.49	6.59	6.68	6.43	6.25
	1454	6.81	7.04	6.71	7.1	6.98	6.84	6.72	6.79	6.6	6.65
	1458	6.29	6.36	6.41	6.2	6.27	6.37	6.4	6.53	6.23	5.91
	1459	7.37	7.54	7.43	7.53	7.41	7.44	7.38	7.29	7.44	7.53
	1460	6.32	5.91	5.77	6.12	6.23	6.39	6.32	6.32	6.14	5.85
	1465	7.07	6.9	6.68	6.83	6.67	7	6.83	6.51	6.94	6.81
	1468	6.32	5.91	6.14	5.78	6.21	5.77	6.19	6.03	6.16	6
	1469	6.43	6.46	6.26	6	6.21	6.14	5.77	5.91	5.95	6.2
	1471	6.63	6.38	6.52	6.84	6.59	6.74	6.32	6.63	6.49	6.56
	1472	6.29	6.38	5.98	5.96	6.07	6	6.05	6.17	6.19	6.25
	1473	6.87	6.54	6.47	6.25	6.49	6.43	6.55	6.51	6.83	6.34
	1474	6.72	6.94	6.56	6.73	6.83	7.08	6.82	6.27	6.86	6.78
	1476	6.7	6.5	6.61	6.39	6.36	6.32	6.14	6.19	6.75	6.44
	1479	6.06	6.36	5.93	5.9	5.73	5.84	5.96	6.03	6.3	5.88
	1480	6.7	7.05	7.08	7.31	7.24	7	6.83	6.8	7.07	6.95
	1487	6.87	6.5	6.63	6.39	6.72	6.2	6.56	6.59	6.21	6.18
	1488	6.53	7.05	6.52	6.65	6.77	6.39	6.65	6.75	6.37	6.32
	1492	6.7	6.42	6.56	6.51	6.72	6.76	6.48	6.63	7.02	6.73
	1493	6.23	6.34	6.56	6.69	6.5	6.61	6.43	6.22	6.19	6.25
	1494	6.02	6.29	5.87	5.78	5.83	6.17	6.3	6.06	5.92	5.91
	1495	6.46	6.74	6.69	6.96	6.88	6.67	6.79	6.88	6.41	6.68
	1497	6.61	7.14	6.82	6.94	7.17	7.28	7.31	6.9	6.84	6.81
	1499	6.19	6.5	5.87	6.42	5.94	6.25	6.5	7	6.54	5.91
	1501	6.87	6.56	6.58	6.78	6.83	6.84	7.14	7.16	6.84	6.79
	1502	7.08	7.28	7.11	7.18	7.39	7.28	7.47	7.22	6.94	6.86
	1503	6.16	6.6	6.71	7.18	6.59	7.06	6.56	6.45	6.3	6.54
	1504	6.48	6.74	6.64	6.32	6.43	6.37	6.14	6.57	6.21	6.23
	1509	6.76	6.85	6.17	6.25	6.67	6.41	6.72	6.45	6.37	6.66
	1510	6.06	6.14	6.35	6.19	5.94	5.87	5.98	6.17	6.06	6.11
	1511	6.29	6.17	5.96	6.07	5.91	6.43	5.88	6.34	6.41	5.82
	1517	7.15	7.3	7.28	7.32	7.13	6.9	7.2	7.4	7.29	7.29
	1519	6.56	6.5	6.37	6.35	6.75	6.79	6.99	6.45	6.65	6.73
	1520	6.58	6.92	6.43	6.46	6.29	6.49	6.88	7.07	6.68	6.78
	1534	6.61	6.06	5.93	6.12	5.83	6.03	5.88	5.91	6.43	6.2
	1536	6.87	6.67	6.52	6.76	6.99	6.53	6.77	6.77	6.83	6.91
	1549	6.56	5.75	5.77	5.76	5.73	6.06	5.96	6.09	6.11	5.91
	1556	5.98	6.19	5.74	6.22	6.34	5.97	6.41	6.47	6.21	6.46
	1557	6.38	5.91	6.07	6.16	5.86	6.14	6.36	6.43	6.39	6.42
	1561	7.08	6.77	6.47	6.19	6.75	6.39	6.65	6.75	6.81	6.92
	1562	6.65	6.24	5.9	5.64	6.09	6.12	6.25	6.09	6.32	6.38
	1567	6.09	6	6.64	6.38	6.29	6.45	6.43	6.47	6.23	6.59
	1570	6.53	5.98	6.26	6.38	6.23	5.91	6.36	6.9	6.47	6.78
	1571	6.81	6.42	6.66	6.54	6.64	6.37	6.61	6.57	6.93	6.5
	1573	6.38	6.54	7.04	6.89	6.73	6.87	6.68	6.36	6.83	6.85
	1583	6.85	6.06	6.41	5.9	6.49	5.77	6.23	5.84	6.28	6.7
	1584	7.07	7.38	6.97	6.99	7.25	6.9	6.75	6.82	7.3	7.22
	1588	7.48	7.85	7.84	7.61	7.66	7.71	7.77	7.38	7.27	7.34
	1590	7.08	7.04	7.2	7.47	7.06	7.32	7.33	7.15	7.34	7.25
	1593	6.29	6	6.24	6.09	6.16	6.22	6.03	6.27	5.97	5.91
	1595	6.92	6.6	6.74	6.43	6.92	6.94	6.83	6.51	7.11	7.04
	1597	6.58	6.94	6.82	6.94	6.83	7.03	7.08	6.83	6.54	6.65
	1603	7.01	6.92	6.45	6.66	6.64	6.79	6.1	6.51	6.73	6.5
	1608	6.43	6.56	6.3	6.06	6.5	6.37	6.27	6.41	6.51	6.79
	1611	6.61	6.12	6.45	6.41	6.49	6.41	6.5	6.39	6.58	6.56
	1613	7.65	7.67	7.92	8.08	7.89	8	7.84	7.74	7.79	7.74
	1615	6.85	6.56	6.47	6.56	6.29	6.61	7.01	6.51	6.75	6.38
	1624	6.56	6.72	6.3	6.32	6.41	6.45	6.67	6.32	6.75	6.34
	1625	7.05	7.46	7.01	6.58	7.24	7.11	6.61	6.97	6.77	7.09
	1631	6.02	6.46	5.84	5.5	5.99	6.14	6.08	6.17	5.82	6.16
	1635	6.13	6.34	5.77	5.82	6.02	6.03	5.77	6.03	6.11	6.16
	1637	6.16	6.67	6.45	6.38	6.02	6.45	6.03	5.77	6.19	6.46
	1639	6.09	6.31	6.43	6.31	6.09	6.32	5.93	6	6.37	6.54
	1640	6.72	6.62	6.07	6.2	6.21	5.94	6.47	6.55	6.23	6.32
	1641	6.94	7.3	6.68	6.81	6.94	6.91	6.94	6.77	7.02	7.02
	1643	6.87	7	6.77	6.81	6.77	6.32	6.65	6.67	7.05	6.61
	1644	6.13	6.8	6.3	6.3	6.32	6.37	5.88	6	6.37	6.38
	1646	7.18	7.78	7.16	7.4	7.28	7.12	7.59	7.04	7.01	7.21
	1648	6.32	6.87	6.09	6.77	6.62	6.39	6.47	6.83	6.78	6.81
	1654	6.85	6.95	6.89	7.07	6.86	6.8	6.86	6.57	6.75	6.63
	1655	6.16	5.75	5.96	5.8	6.05	6.12	6.27	6.36	6.39	5.94
	1656	6.43	6.42	6.47	6.38	6.61	6.37	6.84	6.51	6.43	6.48
	1659	7.15	6.77	7.06	7.19	7.19	7.1	6.65	6.79	6.97	6.66
	1663	6.87	6.44	7.12	6.62	6.76	6.65	6.61	5.84	6.83	6.71
	1665	6.56	6.12	6.5	6.22	6.45	6.22	6.38	6.24	6.75	6.48
	1666	6.4	6.17	6.01	5.86	6.05	6.27	6.21	6.19	6.58	6.44
	1668	6.53	6.44	6.07	6.11	5.99	6.27	6.21	6.34	6.11	6.05
	1669	7.03	7.25	6.89	6.54	6.92	6.57	7.33	7.29	6.72	6.79
	1672	6.16	6.76	6.28	6.43	6.36	6.61	6.21	6.03	6.11	6.18
	1679	6.4	7.04	6.5	6.46	6.25	6.49	6.43	6.47	6.06	6.16
	1680	6.63	6.46	6.52	6.46	6.19	6.45	6.78	6.7	7.05	6.66
	1683	6.46	6.72	7.28	7.32	7.16	7.24	7.02	7.1	6.86	6.89
	1685	6.98	6.36	7.01	6.54	7.01	6.67	6.72	6.14	6.7	6.56
	1687	6.4	6	5.98	6.32	6.07	6.27	6.19	6.45	6.08	6.11
	1688	7.12	7.28	7.08	7.39	7.06	7.14	7.3	7.25	6.9	6.86
	1689	6.48	6.46	6.39	6.52	6.43	6.27	6.3	6.47	6.47	6.08
	1696	7.08	7.4	7.26	7.32	7.39	7.18	7.42	7.28	7.57	7.38
	1697	6.98	7.18	7.31	7.29	7.35	7.6	6.95	6.91	7.42	7.19
	1699	7.01	7.63	7.44	7.83	7.51	7.51	7.29	6.88	7.76	7.38
	1700	6.79	7.33	6.76	7.3	7.19	7.11	6.83	6.83	6.96	6.95
	1703	6.38	6.31	5.98	5.69	6.36	5.91	6.4	6.29	6.26	6.18
	1704	6.16	6.52	6.48	6.68	6.67	6.3	6.1	6.79	6.78	6.73
	1705	7.07	7.4	7.22	7.39	7.29	7.52	7.25	7.03	7.36	7.29
	1706	7.29	7.51	7.82	7.75	7.61	7.72	7.3	7.3	7.56	7.85
	1707	6.68	6.98	6.82	6.77	6.57	6.87	6.45	6.63	6.68	6.73
	1708	6.32	6.8	6.76	6.89	6.8	6.53	6.65	6.68	6.62	6.58
	1709	7.12	7.01	6.47	6.62	6.92	6.65	6.75	6.75	6.7	6.74
	1710	6.63	5.85	5.96	5.98	6.09	6.2	6.12	6.29	6.23	6.25
	1720	6.92	7.09	7.19	7.3	6.91	6.41	6.91	7.22	6.89	6.73
	1724	7.07	7.53	7.35	7.28	7.24	7.36	7.27	7	6.96	7.02
	1725	6.02	6.31	5.77	6.19	6.09	6.2	6.16	6.29	6.08	6.05
	1730	5.94	5.85	6.19	5.88	5.97	5.87	6.1	6.29	6.06	5.85
	1739	6.7	6.65	6.41	6.61	6.5	6.63	6.58	6.49	6.43	6.63
	1747	6.68	6.71	6.77	6.93	6.64	6.82	6.87	6.59	6.75	6.27
	1749	6.13	6.17	6.39	6.41	6.19	5.97	6.53	6.22	6.41	6.32
	1751	7.12	6.98	7.23	7.05	7.18	6.88	6.89	6.57	6.43	7.05
	1752	6.61	6.44	6.39	6.25	6.45	5.94	6.03	6.32	6.43	6.59
	1753	6.46	6.38	6.35	6.32	6.72	6.69	6.32	6.22	6.49	6.58
	1765	6.06	6.17	6.17	6	6.09	6.03	5.98	6.19	6.08	5.85
	1769	6.72	6.52	6.35	6.83	6.49	6.91	6.61	6.65	6.32	6.88
	1774	6.96	6.58	6.64	6.28	6.67	6.3	6.65	6.68	6.72	6.78
	1778	6.85	6.79	6.09	6.63	6.5	6.12	6.45	6.9	6.72	6.2
	1780	6.53	6.9	6.85	6.87	6.84	6.76	6.58	6.72	6.93	6.89
	1782	7.13	7.01	7.12	6.6	7.3	6.82	7	6.83	7	7.34
	1796	6.65	7.26	6.79	6.89	6.92	6.85	6.92	6.51	6.75	6.82
	1797	7.12	7.34	7.48	7.52	7.65	7.45	7.46	7.38	7.16	7.38
	1801	6.63	6.6	6.48	6.43	6.62	6.84	6.12	6.53	6.73	6.32
	1806	5.98	6.22	6.3	6.27	6.29	6.55	6.5	6.36	6.21	6.08
	1807	6.43	6.56	6.3	6.45	6.83	6.22	6.29	6.55	6.32	6.58
	1808	6.65	6.44	6.41	6.58	6.14	6.43	6.21	6.43	6.43	6.78
	1811	6.81	6.29	6.39	6.32	6.16	6.57	6.21	6.29	6.84	6.32
	1812	6.06	5.78	6.32	5.84	6.07	5.81	5.74	6.36	5.85	6.25
	1815	7.16	7.5	7.83	7.84	7.57	7.64	7.77	7.35	7.57	7.76
	1816	7.08	7.64	7.66	7.56	7.4	7.24	7.45	7.26	7.1	7.3
	1817	6.13	5.88	6.09	6.17	5.97	6.17	6.36	6.74	6.39	6.3
	1822	6.87	6.6	6.73	7	6.75	7	6.91	6.83	7.09	7.13
	1834	6.06	7.04	6.79	6.89	6.65	6.93	6.79	6.75	6.75	6.79
	1837	6.46	6.58	6.3	6.14	6.43	6.51	6.5	6.06	6.39	6.23
	1838	6.09	6.27	6.21	6.41	6.56	6.43	6.4	6.32	5.79	6.18
	1839	6.68	6.92	6.45	6.32	6.76	6.03	6.7	6.7	6.49	6.58
	1841	6.76	7.34	7	7.52	6.98	7.28	7	7.23	7.03	6.78
	1842	6.16	6.5	6.01	7.03	5.97	6.88	6.5	6.51	6.19	6.13
	1843	7.03	7.64	7.28	7.49	7.34	7.51	7.34	7.08	7.3	7.22
	1844	6.63	7.04	6.9	6.95	7.07	7.03	6.55	6.79	6.7	7.1
	1845	6.65	6.94	6.73	6.86	6.86	6.7	6.67	6.57	6.6	6.68
	1847	6.26	5.95	5.96	6.2	5.88	6.03	6.03	6.06	6.3	5.85
	1848	6.65	6.19	6.17	6.37	6.05	6.67	6.47	6.61	6.41	6.36
	1853	7.21	6.98	7.55	7.09	7.28	7.18	7.11	7.13	7.27	6.94
	1856	6.53	6.31	6.64	6.58	6.32	6.25	6.21	6.63	6.49	6.4
	1860	6.61	6.12	6.47	6.5	6.56	6.47	6.27	6.45	6.43	6.71
	1861	6.02	6.27	6.07	6.07	5.91	6.3	6.05	6	6	6.08
	1862	6.72	6.8	6.93	6.9	6.61	7	6.82	7.08	7.05	6.66
	1864	6.79	6.98	6.63	6.77	6.76	6.84	6.64	6.72	6.78	6.79
	1867	6.35	6.29	6.09	5.96	6.07	6.17	6.32	6.47	6.06	6.11
	1869	6.4	6.85	6.17	6.09	6.09	6.12	6.25	6.32	6.47	6
	1871	6.61	6.17	6.37	6.27	6.47	6.7	6.43	6.41	6.67	6.16
	1874	6.29	6.4	6.35	6.55	6.59	6.51	6.62	6.47	6.45	6.48
	1877	6.74	5.91	6.04	5.98	6.05	6.34	6.3	6.22	6.14	6.54
	1878	7.01	7.2	7.12	7.05	7.15	6.84	7.26	7.15	6.89	7.12
	1879	6.46	7.3	7.48	7.28	7	7.15	6.89	7.08	7.19	7.16
	1883	6.7	6.34	6.64	6.75	6.67	6.74	6.71	6.7	6.77	6.46
	1884	6.26	6.42	6.39	6.02	6.56	6.51	6.14	6.03	6.68	6.73
	1888	6.83	6.82	6.61	6.42	6.43	6.63	6.45	7.03	6.87	6.46
	1889	6.09	6.38	6.01	6.24	6.34	6.41	6.61	6.55	6.49	6.27
	1892	6.35	6.34	6.5	6.54	6.52	6.53	6.23	6.39	6.63	6.36
	1895	7.27	7.18	6.77	6.47	6.94	7.11	6.87	6.59	6.84	6.84
	1897	6.9	6.9	6.92	7.14	7.01	7	6.74	6.77	6.67	6.78
	1899	6.06	6.36	6.45	6.61	6.43	6.45	6.41	6.87	6.37	6.27
	1902	6.35	6.52	6.52	6.45	6.36	6.41	6.74	6.7	6.56	6.05
	1903	6.23	6.56	6.35	6.31	6.09	5.84	6.71	6.14	6.23	6.13
	1907	6.72	6.54	6.63	6.7	6.57	6.91	6.77	7.04	6.63	6.89
	1909	6.26	6.87	6.19	6.12	6.73	6.2	6.21	6.27	6.62	6.36
	1912	7.21	6.95	7.12	7.01	6.95	6.96	7.13	6.99	6.84	7.23
	1918	6.74	6.46	6.61	5.96	6.34	6.53	6.53	6.32	6.37	6.36
	1924	6.09	6.12	5.98	5.71	5.97	6.2	5.91	6.24	6.16	6.03
	1926	6.79	6.91	6.47	6.14	6.62	6.53	6.68	6.29	6.86	6.59
	1928	6.26	6.42	5.98	6.14	5.67	6.51	5.96	6.03	6.14	6
	1929	6.19	5.98	6.28	6.49	6.16	6.57	6.67	6.63	5.97	6.42
	1930	7.2	6.36	6.79	6.14	6.43	6.53	6.41	6.53	7.43	7.59
	1935	6.79	6.88	6.9	6.88	7.04	6.9	6.74	6.41	6.45	6.81
	1936	6.38	6.34	6.32	5.84	6.09	6.59	5.68	6.17	6.6	6.13
	1943	7.44	7.57	8.08	7.78	7.6	7.75	7.84	7.5	7.63	7.68
	1945	7.44	7.08	7.12	6.65	7.02	7.15	6.84	6.65	7.36	7.13
	1946	6.79	6.17	6.28	6.57	6.37	6.49	6.75	6.45	6.83	6.61
	1949	6.53	6.48	6.28	6.66	6.61	6.41	6.67	6.74	6.3	6.2
	1950	6.4	6.62	6.54	6.16	6.09	6.22	6.08	6.27	6.7	6.3
	1952	6.16	6.27	5.96	6.16	6.07	6.43	6.32	6.45	6.75	6.58
	1956	7.54	8.09	8.14	8.03	8.16	7.96	8.02	7.97	7.86	8.05
	1966	6.68	6.6	6.77	6.62	6.87	6.55	7.02	6.88	6.56	6.92
	1969	7.15	6.91	7.29	6.75	7.38	6.88	7.09	6.8	6.84	7.14
	1972	6.29	7.09	6.56	6.76	6.94	7.1	6.95	6.8	6.83	6.84
	1984	6.19	6.34	6.26	6.19	6.12	6.14	6.64	6.51	6.56	6.2
	1988	6.81	7.14	6.35	6.42	6.34	6.2	6.51	6.53	6.62	6.44
	1990	6.46	6.4	6.66	6.55	6.67	6.67	6.43	6.61	6.51	5.97
	1991	6.35	6.14	6.12	5.98	6.16	6.3	6.47	6.22	6.06	6.05
	1992	7.49	7.6	7.52	7.64	7.57	7.44	7.48	7.43	7.3	7.5
	1993	7.24	7.41	7.28	7.26	7.11	7.24	7.38	6.96	7.28	7.05
	2001	7.05	6.6	6.85	6.87	6.87	6.74	6.95	6.82	6.8	6.66
	2002	6.53	5.98	5.9	6.42	6.23	6.63	6.27	6.11	6.75	6.78
	2009	6.68	6.92	6.86	6.94	6.79	6.69	7.1	6.8	6.73	6.82
	2016	6.58	6.24	6.76	6.54	6.88	6.37	6.77	6.7	6.63	6.59
	2017	6.56	6.65	6.63	6.49	6.36	6.43	6.51	6.32	6.75	6.38
	2021	6.43	6.36	6.47	6.41	6.57	6.94	6.75	6.57	6.56	6.65
	2023	6.35	6.56	6.28	5.96	6.23	6.59	6.53	6.47	6.65	6.27
	2025	6.61	6.19	6.39	6.6	6.94	6.77	6.83	6.74	6.7	6.52
	2027	6.87	7.11	6.85	7.02	7.06	7.14	7.02	6.57	6.68	6.66
	2033	7.15	6.82	6.76	6.99	6.91	6.74	6.87	6.82	6.63	7.24
	2040	6.79	6.71	6.97	7.15	7	7.06	6.62	6.96	6.9	6.81
	2047	6.26	6.71	6.37	6.5	6.61	6.63	6.95	6.61	6.14	6.18
	2050	6.48	6.54	6.76	6.71	6.72	6.65	6.75	6.7	6.72	6.85
	2051	6.32	6.42	6.43	6.34	6.49	6.7	6.74	6.29	6.08	6.78
	2053	6.7	6.8	6.97	6.65	6.43	6.63	6.88	6.36	6.81	6.74
	2056	6.61	6.34	6.5	6.61	6.88	6.61	6.78	6.94	6.96	6.95
	2057	7.07	6.76	6.68	6.84	6.91	6.79	6.53	6.59	6.9	6.91
	2069	7.46	7.57	7.56	7.52	7.29	7.47	7.43	7.28	7.29	7.32
	2072	6.29	6.03	6.17	5.82	6.12	5.94	6.25	6.34	6.11	6
	2074	7.01	6.74	7.01	6.9	7.06	6.99	6.86	7.07	6.73	7.08
	2080	6.63	7.08	7.14	6.78	6.8	6.79	6.36	6.88	6.8	6.63
	2083	5.98	5.85	5.7	6.09	6.05	6.17	5.93	5.91	6.26	5.91
	2086	7.03	7.11	7.08	7.01	6.87	6.97	7.13	7.08	6.93	6.94
	2090	6.85	7.5	7.34	7.47	7.29	7.34	7.42	7.22	6.98	7.05
	2092	7.63	7.64	7.66	7.46	7.79	7.66	7.47	7.51	7.79	7.6
	2093	6.98	6.88	6.85	6.83	6.92	6.84	6.64	6.27	6.83	7.15
	2094	6.79	7.1	7.13	7.09	7.16	7.06	7.06	6.93	7.05	6.92
	2095	6.38	7.25	6.63	6.27	6.65	6.69	6.4	6.47	6.96	6.65
	2098	6.76	6.8	6.64	7.11	6.95	6.88	6.64	6.77	6.54	6.68
	2099	7.1	6.82	7.11	6.96	6.99	6.8	6.89	6.96	6.7	7.08
	2101	6.19	5.95	6.45	6.41	6.62	6.49	6.36	6.29	6.41	5.94
	2109	6.61	6.12	6.01	6.57	6.37	6.47	6.48	6.43	6.47	6.11
	2110	7.18	7.44	7.18	7.22	7.26	7.46	7.27	7.08	7.06	6.92
	2111	6.48	6.36	6.9	6.9	6.7	6.67	6.41	6.55	6.63	6.71
	2113	6.38	6.64	6.69	6.86	6.43	6.72	6.47	6.75	6.7	6.38
	2115	6.19	6.24	6.24	5.84	5.8	5.97	6.12	6.22	6.26	5.72
	2121	6.81	6.52	6.76	6.57	6.72	6.2	6.77	6.8	6.68	6.34
	2124	6.35	6.34	6.21	6.35	6.41	6.57	6.7	6.17	6.58	6.52
	2126	6.43	6.14	6.35	6.38	6.29	6.47	6.25	6.41	6.56	6.4
	2127	6.9	6.91	7.02	7.04	7.02	6.82	6.7	6.57	6.67	6.96
	2128	7.16	6.76	7.38	7.24	7.28	6.94	6.88	7.12	7.07	7.23
	2129	6.56	6.54	6.58	6.56	6.65	6.45	6.61	6.57	6.3	6.44
	2133	6.89	7.31	6.94	7.09	6.99	7.31	7.16	6.65	7.17	7.1
	2135	7.01	6.62	6.92	6.78	7.36	7.07	7.14	6.8	6.98	7.15
	2137	6.79	6.65	7.1	6.94	7.12	7.02	6.92	6.85	7.13	7.07
	2138	6.65	6.24	6.96	6.69	6.73	6.25	6.74	6.29	6.8	6.68
	2139	6.92	6.09	6.26	6.46	6.87	6.3	6.68	6.63	6.83	6.05
	2140	6.53	6.52	6.8	6.99	6.77	6.59	6.64	6.96	6.87	6.68
	2142	6.32	6.09	6.56	6.47	6.27	6.17	6.25	7.11	6.32	6.23
	2143	6.63	6.12	6.43	6.17	6.32	6.49	6.5	6.57	6.23	6.42
	2146	6.83	5.91	6.54	5.96	6.14	6.22	6.5	6.03	6.96	6.91
	2147	6.16	6.19	6.32	6.37	6.47	6.22	6.29	6.41	6.37	6.16
	2149	6.81	7.15	6.37	6.22	6.36	6.51	6.47	6.61	6.41	6.74
	2150	6.89	6.84	6.77	6.69	6.9	6.65	6.92	6.41	7.22	6.81
	2151	7.49	7.93	8.19	8.12	8.06	8.23	7.74	7.81	7.89	8.04
	2155	6.56	6.65	6.82	7.1	6.98	6.59	6.5	6.82	6.63	6.61
	2157	6.83	6.48	6.24	5.94	6.49	6.27	6.45	6.55	6.96	7.2
	2159	6.87	7.11	7.26	7.08	7.01	7.19	7.15	7.06	7.15	7.12
	2163	6.7	6.5	6.5	6.5	6.21	6.27	6.32	6.77	6.72	6.5
	2166	6.68	6.48	6.76	6.8	6.64	6.76	6.87	6.57	6.41	6.74
	2167	7.34	6.92	7.29	7.4	7.34	7.6	7.12	7.13	7.46	7.45
	2170	6.43	7	6.86	6.91	6.65	6.91	6.83	6.68	6.39	6.76
	2172	6.02	6.34	6.35	6.77	6.41	6.06	6.29	6.22	6.43	5.97
	2173	6.29	6.4	6.61	6.66	6.75	6.43	6.27	6.24	6.53	6.52
	2174	6.4	6	6.19	6.06	6.19	6.03	6.38	6.14	6.35	6.36
	2181	6.19	6.71	6.74	6.5	6.43	6.69	6.51	6.55	6.7	6.46
	2182	7.08	7.62	6.58	6.58	6.62	6.61	6.93	6.75	6.98	6.82
	2185	7.55	7.69	7.8	7.88	7.65	7.84	7.68	7.25	8.08	8.02
	2186	6.19	6.82	6.21	6.72	6.29	6.2	5.83	5.97	5.95	5.91
	2188	6.29	6.19	5.87	5.8	6.45	6.32	6.23	6.19	6.06	6.66
	2192	6.56	6.34	6.61	5.8	6.41	6.45	6.16	6.06	6.8	6.3
	2194	7.07	7.14	6.88	7.34	6.8	7.35	7.09	7	6.97	7.27
	2200	7.31	7.75	7.63	7.78	7.57	7.38	7.49	7.74	7.48	7.4
	2203	6.38	6.06	6.56	6.2	6.87	6.93	6.71	6.67	6.7	6.79
	2204	6.56	6.95	6.54	6.73	6.61	6.74	6.98	6.57	6.83	6.88
	2205	7.36	7.65	7.61	7.5	7.49	7.65	7.6	7.3	7.22	7.61
	2207	6.09	5.82	5.7	6.11	6.16	6.27	6.36	6.17	6.41	6.23
	2211	6.51	6.62	6.97	6.92	6.95	6.96	6.86	6.72	6.8	6.81
	2212	6.68	6.4	6.24	6.58	6.23	6.59	6.29	6.57	6.45	6.27
	2213	6.56	6.62	5.96	6.69	6.09	6.37	6.93	6.36	6.43	6.52
	2214	6.09	6.34	6.88	6.77	6.83	6.91	6.47	6.61	6.62	6.56
	2218	6.76	6.85	7.06	7.13	7.07	7.04	6.65	6.99	6.98	6.61
	2222	6.58	6.84	6.85	7.11	6.76	6.82	6.72	7.07	6.93	6.81
	2225	6.23	6.76	6.5	6.51	6.61	6.39	6.29	6.72	6.3	6.13
	2231	6.02	6.22	6.35	6.06	6.27	6.25	6.5	6.41	6.14	6.08
	2232	6.48	7.02	6.96	6.86	6.72	6.96	6.78	6.82	7.18	6.85
	2234	5.98	6.52	5.93	5.84	6.21	5.97	6.12	6.06	6.53	6.18
	2235	6.43	6.84	6.37	6.24	6.5	6.55	6.45	6.32	6.58	6.48
	2236	6.53	6.46	6.54	6.66	6.5	6.3	6.5	6.03	6.98	6.63
	2237	6.89	7.56	7.18	7.39	7.39	7.35	7.51	7.36	7.27	7.22
	2238	6.51	6.67	6.54	6.47	6.49	6.27	6.27	6.17	6.47	6.81
	2239	6.79	6.97	7.07	7.15	7.14	7.19	7.1	7.16	7.16	7.05
	2241	6.02	7.05	7.16	7.12	7.17	6.82	6.79	6.72	6.93	6.84
	2246	6.81	7.09	6.83	6.75	6.8	6.77	6.58	7.06	6.53	6.54
	2247	6.23	6.79	6.09	6.24	5.99	6	6.01	6.17	6.37	6.44
	2248	6.74	6.84	6.85	6.83	6.96	6.93	7.1	6.47	6.86	6.71
	2255	6.68	6.24	6.3	6.34	6.36	6.3	6.74	6.24	5.95	6.68
	2257	7.07	7.37	7.54	7.52	7.62	7.29	7.52	7.5	7.49	7.47
	2258	6.51	6.31	6.47	6.34	6.64	6.41	6.51	6.41	6.16	6.56
	2260	7.18	8.04	7.63	7.75	7.86	7.84	7.75	7.58	7.46	7.32
	2262	7.4	8	7.95	8.02	7.91	7.73	7.77	7.91	7.75	7.86
	2264	6.7	6.19	6.93	6.39	7.02	6.45	6.41	6.47	7.07	6.7
	2265	6.96	6.87	7.05	7.16	7.09	7.18	7.11	7.22	7.03	7.05
	2267	6.48	6.36	6.58	6.27	6.64	6.32	6.61	6.49	6.6	6.54
	2268	7.41	7.1	6.98	6.8	7.07	7.07	7.18	7.17	7	7.48
	2270	6.85	6.92	7.02	6.9	6.7	6.79	6.83	7.04	6.65	6.86
	2272	6.96	7.48	7.21	7.54	7.28	7.35	7.29	7.38	7.09	7.1
	2274	6.68	6.52	6.79	6.24	6.39	6.06	6.65	6.72	6.41	6.52
	2275	6.51	7.01	6.19	6.49	6.23	6.37	6.67	6.65	6.65	6.05
	2277	6.4	5.91	6.3	6.37	6.21	6.2	5.96	6.03	6.3	6.36
	2284	7.46	7.53	7.56	7.45	7.48	7.39	7.1	7.6	7.36	7.16
	2293	6.51	6.38	6.01	6.16	6.09	6.22	6.23	6.47	6.26	6.66
	2299	6.87	7.19	7.07	7.27	7	7.08	7.04	7.29	6.91	7.18
	2300	6.92	7.68	7.19	7.32	7.3	7.35	7.45	7.25	6.77	6.96
	2302	6.48	6.58	5.96	6.19	6.36	6.49	6.43	6.36	6.21	6.08
	2303	6.89	7.53	7.36	7.25	7.14	7.06	7.18	6.97	7.12	7.15
	2307	6.48	6.67	6.59	6.81	6.75	6.37	6.41	6.47	6.39	6.34
	2311	6.87	7.09	6.89	7.23	7.29	7.03	7.38	7.32	7.06	7.2
	2312	6.96	6.38	6.73	6.73	6.67	6.87	6.43	6.41	6.75	6.71
	2317	7.27	7.49	7.46	7.55	6.95	7.24	6.88	6.74	7.29	7.42
	2322	6.65	6.95	6.97	7.03	6.8	7.16	7.03	6.55	7.02	7.02
	2325	6.81	6.92	7.02	7.02	6.82	6.9	7.3	6.9	7.11	7.14
	2326	6.38	7.29	6.88	7.21	6.87	6.99	7.21	7.06	6.67	6.92
	2327	6.81	7.16	7.48	7.56	7.55	7.33	7.44	7.27	7.13	7.22
	2331	7.21	6.82	6.79	6.47	7.01	6.63	6.84	6.94	7.15	7.08
	2333	7.21	6.92	7.21	7.22	6.8	6.82	7.26	7.07	7.02	7.03
	2334	7.41	7.27	7.4	7.61	7.05	7.06	7.58	7.62	7.44	7.49
	2335	6.13	6.29	5.9	6.14	6.41	6.06	6.29	6.14	6.43	6.4
	2337	7.18	7.5	7.34	7.5	7.41	7.38	7.45	7.26	7.45	7.46
	2344	6.58	6.03	6.59	6.55	6.36	6.63	6.72	6.47	6.35	6.38
	2345	6.87	6.87	6.85	6.98	7.07	7.06	7.03	6.9	6.83	7.2
	2346	7.12	7.09	7.11	6.88	7.05	7	6.79	7.03	6.8	6.91
	2348	6.19	6.67	6.28	6.71	6.21	6.22	6.78	6.45	6.49	6
	2350	7.23	6.87	6.85	6.65	6.67	6.82	6.93	6.68	7.06	7.5
	2352	5.98	6.46	6.37	6.12	6.47	6.22	6.3	6.34	6.51	6.08
	2354	5.98	6.03	6.48	6.22	6.61	6.14	6.16	6.45	6.39	5.94
	2360	7.3	7.56	7.8	7.42	7.67	7.46	7.43	7.37	7.47	7.35
	2363	7.01	6.9	7.01	7.13	7.18	7.03	7.02	6.94	6.9	7
	2365	6.65	6.92	6.86	6.77	6.77	6.51	6.61	6.75	6.65	6.46
	2366	6.09	6.42	6.5	6.61	6.73	6.72	6.51	6.67	6.06	6.11
	2372	6.68	6.27	6.69	6.75	6.8	6.74	6.89	6.67	6.81	6.59
	2388	6.19	6.17	6.04	6.14	6.34	6.49	6.83	6.55	6.28	6.27
	2421	6.02	6.03	6.3	6.09	6.09	6.27	6.47	6.63	6.03	5.97
	2424	6.35	5.75	6.17	5.53	5.86	5.77	5.88	5.84	6.08	6.5
	2443	7.31	7.64	7.65	7.6	7.63	7.74	7.58	7.41	7.27	7.64
	2444	6.61	6.19	6.45	6.27	6.57	6.39	6.53	6.19	6.3	6.58
	2446	6.46	6.77	6.19	5.96	6.29	6.34	6.48	6.45	6	6.16
	2449	6.26	5.91	5.8	5.82	5.8	6.43	6.7	6.85	6.03	6.54
	2450	5.94	6.27	6.09	6.06	6.16	6.09	6.25	6.24	6.3	6.03
	2457	6.56	6.34	6.32	5.86	6.21	6.2	5.96	5.87	6.73	6.56
	2458	7.23	7.34	7.56	7.67	7.46	7.19	7.43	7.42	7.26	7.27
	2462	6.46	6	6.09	6.07	6.14	6.63	6.23	6.43	6.32	6.2
	2464	6.51	6.91	6.8	6.91	7.04	6.9	6.75	6.51	6.54	6.59
	2468	6.43	6.17	6.28	6.02	6.32	6.12	6.05	6.24	6.47	6.2
	2469	5.94	5.85	5.77	6.16	6.21	6.32	6.23	6.47	6.19	6.05
	2480	6.83	7.08	7.17	7.42	6.8	7.27	7.13	6.91	6.89	6.96
	2487	6.51	6.85	6.79	6.8	6.54	6.47	6.72	6.36	6.91	6.63
	2489	7.37	7.74	7.43	7.46	7.43	7.74	7.36	7.27	7.43	7.53
	2492	6.53	6.69	6.32	6.49	6.37	6.12	6.64	6.68	6.67	6.16
	2495	7	7.39	7.06	7.35	6.87	7.07	7.09	7.01	6.97	6.94
	2496	7.36	6.65	6.76	6.9	6.95	7.04	6.88	6.68	7.24	7.25
	2498	6.38	6.5	6.45	6.37	6.16	6.09	6.1	6.45	6.23	6.3
	2499	6.51	6.4	5.9	5.86	6.72	6.27	6.53	6.39	6.68	6.89
	2500	6.61	6	6.19	5.61	6.32	5.84	6.38	6.77	6.14	6.38
	2501	6.74	6.36	6.28	6.62	6.57	6.41	6.68	6.57	6.78	6.66
	2502	6.02	6.27	5.87	6.04	6.07	6.09	6.1	6.49	5.75	6.03
	2503	6.68	6.31	5.77	6.22	6.02	6.06	6.27	6.39	6.43	6.3
	2506	6.58	5.95	5.96	6.04	6.39	6.22	6.19	6.06	6.41	6.23
	2509	6.56	6.69	6.9	6.83	6.82	6.82	6.71	7.12	7.01	6.81
	2513	6.38	6.36	6.28	5.92	6.16	6.22	6.53	6.59	6.39	5.97
	2519	6.13	6.42	6.3	6.55	6.23	6.65	6.34	6.41	6.39	6.48
	2522	6.35	5.95	5.96	6.06	6.12	6.32	6.53	6.11	6.26	6.27
	2526	6.13	7.04	6.37	6.66	6.5	6.53	6.64	6.61	6.11	6.38
	2527	6.81	6.17	6.69	7.09	7.09	6.84	6.71	6.39	7.28	6.99
	2529	6.13	6.12	6.28	6.54	6.41	6.61	6.58	6.61	6.51	6.25
	2532	6.29	6.77	6.74	6.52	6.32	6.45	6.71	6.91	6.77	6.48
	2533	6.43	6.29	6.3	6.25	6.45	6.41	6.21	6.36	5.85	6.03
	2534	5.98	6.67	6.01	5.92	6.09	6.06	6.29	6.32	6.21	6.13
	2535	6.87	6.56	7.06	7.23	7.11	7.39	7.17	7.25	7.28	7.05
	2536	7.07	7.18	7.29	7.2	7.15	7.42	7.33	7.3	7.22	7.15
	2539	6.68	6.6	6.69	6.63	6.82	6.67	6.87	6.82	6.89	7.13
	2544	6.38	6.14	6.48	6.14	6.36	6.43	6.82	6.9	6.51	6.44
	2546	6.09	6.38	6.09	5.86	6.16	5.91	6.53	6.67	6.21	6.48
	2547	6.87	6.6	6.61	6.62	6.86	6.7	6.58	6.65	6.87	6.95
	2548	7.26	6.85	6.73	6.6	6.77	6.79	6.72	6.74	6.98	7.02
	2554	6.87	6.46	6.47	6.62	6.36	6.57	6.58	6.87	7.05	6.61
	2557	6.09	6.54	6.12	6.24	6.34	5.91	6.23	6.19	6.16	6.34
	2558	6.7	7.34	7.22	7.14	7.05	7.02	7.12	7.06	6.91	6.89
	2559	6.79	6.42	6.58	6.72	6.9	6.91	6.74	6.68	6.78	6.61
	2560	6.32	6.27	6.28	6.61	6.64	6.55	6.59	6.65	6.6	6.46
	2561	7.07	6.74	6.8	6.73	6.86	7.21	6.97	7.15	6.83	6.78
	2562	6.53	6.06	6.37	6.61	6.59	6.51	6.45	6.27	6.62	6.46
	2567	7.24	7.04	7.25	7.08	7.09	6.74	7.32	7.1	7.19	7.03
	2575	7.12	7.06	7.51	7.42	7.38	7.26	7.33	7.15	7.24	7.28
	2576	6.63	6.4	6.28	6.16	6.21	6.14	6.59	6.61	6.45	6.13
	2579	6.76	6.62	7.13	7.24	7.06	7.22	6.92	6.83	7.03	6.82
	2580	6.72	6.48	6.17	6.61	6.43	6.7	6.19	6.53	6.51	6.46
	2582	6.65	6.74	6.77	6.94	6.72	6.59	7.06	6.97	6.75	6.68
	2584	6.85	6.48	7.08	7.07	6.9	6.88	6.86	6.63	6.6	6.61
	2585	5.98	6.31	6.56	6.6	6.5	6.43	6.51	6.06	6.65	6.5
	2586	6.23	6.17	6.39	6.49	6.45	6.79	6.1	6.24	6.75	6.76
	2588	7.55	7.05	6.59	6.39	7.19	6.94	7.04	6.68	7.22	7.85
	2589	6.29	6.03	6.07	6.37	6.21	6.22	6.3	6.34	6	6.16
	2592	6.06	5.75	5.98	5.88	6.25	6.14	6.21	6.17	5.79	6.11
	2594	6.26	6.64	6.54	6.43	6.27	6.74	6.19	6.57	6.47	6.42
	2601	6.56	6.67	6.92	6.83	6.82	6.82	6.78	6.74	6.73	6.65
	2603	6.43	6.24	6.48	6.55	6.65	6.27	6.47	6.53	6.51	6.44
	2606	7.48	7.82	7.5	7.3	7.46	7.38	7.19	7.15	7.36	7.19
	2607	7.82	7.79	7.94	7.83	7.83	7.67	8.01	7.73	8.01	8.04
	2609	6.53	6.22	6.68	6.94	6.86	6.45	6.84	6.36	6.73	6.89
	2618	6.06	5.82	5.93	6.17	6.02	6	5.98	6	6.11	6.18
	2619	7.1	7.22	7.22	7.12	6.86	7.02	7.03	7.03	7.18	7.13
	2621	6.9	7.16	7.14	7.19	7.34	7.08	6.94	6.99	7.05	6.88
	2623	7.21	7.37	7.31	7.08	7.24	7.25	7.33	7.2	7.2	7.32
	2624	6.16	6.27	6.26	6.17	6.05	6.2	5.96	6.19	6.53	6.11
	2625	6.96	7.35	6.83	6.83	7.11	7.21	7.14	6.96	6.94	7.27
	2629	5.98	6.54	6.35	6.12	6.05	6.14	5.98	6	6.32	6.3
	2633	6.46	6.22	6.61	6.63	6.05	6.34	6.86	6.51	6.28	6.68
	2638	7.12	7.33	7.04	7.14	6.96	7.25	6.84	7.07	6.7	6.94
	2652	6.23	5.95	5.98	6.07	5.99	6.14	6.29	6.27	5.82	5.94
	2653	7.38	7.45	7.33	7.4	7.56	7.54	7.42	7.44	7.39	7.42
	2656	6.48	6.44	6.66	6.6	6.61	6.43	6.67	6.82	6.62	6.58
	2657	7.03	7.31	7.4	7.78	7.51	7.79	7.39	7.2	7.17	7.31
	2659	7.31	6.76	6.96	7.14	7.24	7.22	6.94	6.51	7.18	7.27
	2662	6.85	7.39	7.46	7.07	6.86	7.18	7.22	7.29	7.15	7.14
	2665	6.06	6.71	6.35	6.24	6.25	6.12	6.4	6.49	6.65	6.25
	2666	6.56	7.22	6.96	6.9	6.94	6.27	5.91	6.03	6.47	6.44
	2667	6.76	6.64	6.73	6.95	6.52	6.67	6.48	6.57	6.54	6.2
	2668	6.26	6.5	6.39	6.46	6.52	6.27	6.55	6.51	6.3	6.73
	2669	7.89	8.38	8.17	8.34	8.3	8.51	7.9	7.91	8.25	8.25
	2671	7.54	7.85	7.75	8.03	7.58	7.92	7.62	7.58	7.68	7.58
	2677	6.32	6.72	6.35	6.45	6.34	6.43	6.58	6.61	6.54	6.38
	2682	6.09	6.38	5.98	5.73	6.02	6.09	5.98	5.97	6.35	6.08
	2683	6.16	6.54	5.93	6.16	5.99	5.91	6.14	6.22	6.11	6.3
	2686	6.46	6	6.04	6.34	6.21	6.25	6.16	6.06	6.41	6.7
	2687	6.43	6.31	6.24	6.02	6.21	6.17	6.47	6.14	6.63	6.36
	2689	7.4	7.62	7.62	7.57	7.59	7.58	7.5	7.41	7.68	7.76
	2690	6.06	6.58	6.21	6.3	6.19	6.61	6.7	6.74	6.51	6.27
	2691	6.13	7.2	5.7	5.96	5.94	5.94	6.51	6.65	6.06	6.08
	2693	6.23	5.75	6.14	6.27	5.86	6.57	5.85	6.22	6.3	6.27
	2694	6.65	6.22	6.3	6.42	6.49	6.41	6.71	6.91	6.51	6.85
	2696	6.43	6.48	7.01	6.68	6.37	6.76	6.3	6.39	6.75	6.81
	2699	6.48	6.27	6.3	6.32	6.45	6.37	6.53	6.49	6.16	6.38
	2700	6.53	6.31	6.17	6.11	6.21	6	6.32	6.65	6.06	6.48
	2706	7.27	6.06	6.92	6.42	7.34	6.74	6.83	6.75	7.27	7
	2707	6.76	7.24	7.2	7.21	6.95	7.36	6.97	6.7	6.91	6.96
	2711	6.68	6.24	6.24	5.88	6.16	6.53	6.56	6.29	6.41	6.7
	2713	6.72	6.69	6.88	6.65	7.01	6.77	6.97	6.53	7.03	7.1
	2714	7.15	7.67	7.57	7.56	7.3	7.44	7.37	7.49	7.64	7.46
	2722	6.87	6.27	6.28	6.28	6.45	6.49	6.75	6.59	6.53	6.56
	2734	7.26	6.79	6.68	6.75	6.68	6.3	7.04	6.82	6.68	6.5
	2741	6.38	6.36	6.04	6.39	6.47	6.67	6.81	6.88	6.11	5.97
	2744	6.63	6.5	6.8	6.66	6.62	6.9	6.45	6.49	6.65	6.7
	2745	7.24	6.67	7.41	7.3	7.29	7.25	7.25	7.08	6.97	7.08
	2747	6.72	6.44	7.34	6.91	7.07	6.79	7.14	6.8	6.89	7.1
	2753	7.64	7.67	7.97	7.88	7.81	7.86	7.71	7.61	7.85	7.93
	2754	6.51	6.06	6.3	6.07	6.5	6.2	6.56	6.09	6.35	6.18
	2759	7.18	6.4	6.37	5.69	6.91	6.32	6.91	6.7	7	7.33
	2774	6.63	6.44	6.5	6.72	6.54	6.74	7.21	6.91	6.77	6.96
	2779	6.83	6	6.59	6.45	6.75	6.67	6.89	6.82	6.62	6.82
	2784	6.81	6.64	6.66	6.46	6.54	7.02	6.95	7.01	7	6.92
	2787	6.16	5.82	6.14	6.3	6.12	6.2	6.36	6.14	6.53	6.46
	2790	7.3	6.84	7.07	7.01	7.01	6.93	6.79	6.88	6.53	6.98
	2791	6.56	7.22	6.92	6.79	6.96	6.79	6.84	7	6.65	6.56
	2792	6.29	6.17	6.26	6.22	6.05	6.22	6.12	6.39	6.32	5.75
	2800	6.32	6.22	6.39	6.5	6.54	6.09	6.21	6.51	6.08	6.23
	2802	6.83	6.71	6.79	6.83	6.67	6.87	6.87	6.83	6.84	6.91
	2803	7.01	6.79	6.85	6.9	6.77	6.93	6.89	6.85	7.18	6.79
	2807	6.13	6.27	6.28	6.02	5.86	6.22	6.29	6.32	6.03	6.08
	2812	6.53	7.15	6.82	6.9	6.62	6.53	6.61	6.74	6.68	6.5
	2813	6.09	6.09	6.48	6.34	6.47	6.43	6.29	6.45	6.53	6.61
	2817	6.43	5.98	5.7	5.69	6.37	5.94	6.19	6.27	6.26	6.63
	2820	6.56	6.27	6.32	6.07	6.23	5.94	6.41	5.77	6.45	6.42
	2823	6.65	6.31	6.8	6.51	6.41	6.57	6.67	6.61	6.53	6.59
	2824	6.68	6.6	6.85	6.12	6.5	6.79	6.34	6.67	6.39	6.86
	2825	6.79	6.31	6.56	6.68	6.59	6.63	6.47	6.61	6.37	6.59
	2826	6.56	6.34	6.32	6.28	6.37	6.65	6.68	6.77	6.65	6.66
	2830	6.16	6.14	6.21	6.16	6.47	6.37	5.98	6.24	6.47	6.18
	2834	6.61	7.33	7.31	7.53	7.07	7.34	7.13	7.26	7.19	6.92
	2836	6.23	5.95	6.09	5.86	5.83	6.09	6.05	6.09	6.08	6.13
	2838	6.06	5.91	6.12	6.16	6.25	6.2	6.16	6.41	6.32	6.16
	2840	6.16	6.17	6.39	6.42	6.54	6.57	6.61	6.45	6.35	6.34
	2843	6.48	6.03	6.17	5.96	6.27	6	6.08	6.32	6.45	6.2
	2844	6.89	6.48	6.83	6.51	6.45	6.84	6.4	6.55	6.81	6.56
	2845	6.98	6.87	6.64	6.96	6.62	6.41	6.58	6.67	6.96	6.65
	2847	6.83	6.94	7.37	7.11	7.12	6.84	7.12	7.19	6.84	6.61
	2848	6.19	6.17	6.45	6.11	6.27	6.3	6.25	6.24	6.28	6.23
	2853	7.05	7.25	7.07	6.69	6.9	6.93	7.01	6.65	7	6.98
	2855	6.85	7.27	7.14	7.15	7.11	7.18	7.4	7.4	7.35	7.29
	2857	6.92	7.09	7.36	6.92	7.25	7.08	7.09	7.15	6.81	7.36
	2859	6.16	6.24	5.7	5.76	5.97	5.97	6.12	5.87	6	6.03
	2862	6.4	6.34	6.07	6.12	6.43	6.3	6.25	6.22	6.45	6.38
	2864	6.56	6.64	6.59	6.94	6.98	6.84	6.64	6.61	6.6	6.52
	2868	6.7	7.02	6.73	6.09	6.56	6.17	6.79	6.53	6.91	6.48
	2869	6.4	6.6	5.93	6.24	6.19	6.17	6.34	6.34	6.41	6.18
	2870	6.48	6.36	6.37	6.07	6.14	6.39	6.14	6.49	6.3	6.08
	2872	7.83	8.09	8.25	8.14	8.02	8.08	8.11	7.8	7.79	8.11
	2873	7.38	7.85	7.74	7.57	7.62	7.57	7.52	7.34	7.51	7.8
	2874	6.4	6.36	6.45	6.6	6.37	6.3	6.41	6.27	6.67	6.36
	2875	6.46	6.46	6.59	6.28	6.27	6	6.48	6.45	6.56	6.58
	2878	6.26	6.24	6.24	6.22	5.83	6.09	6.14	6.51	6.08	5.91
	2880	7.2	7.35	7.33	7.55	7.28	7.25	7.64	7.44	7.67	7.53
	2882	6.53	6.27	5.98	6.17	6.21	6.22	6.38	6.43	6.35	5.94
	2883	6.74	7.04	6.77	6.97	6.73	6.65	6.47	6.53	6.26	6.18
	2885	7.71	7.75	7.73	7.86	7.81	7.84	7.72	7.53	7.3	7.64
	2888	6.96	6.67	6.73	6.79	6.56	6.72	6.72	6.61	6.68	6.73
	2894	7.08	7.06	6.71	6.69	6.67	6.8	7	7.12	6.87	6.89
	2896	6.83	7.36	7.14	7.06	7.02	6.76	7.09	7.07	7.02	7.16
	2899	6.48	6.5	6.66	6.88	6.57	6.12	6.71	6.59	6.62	6.65
	2900	7.23	6.8	6.69	6.46	6.43	6.85	6.61	6.87	7.29	7.38
	2901	7.07	7.44	7.39	7.11	7.3	7.44	7.17	7.12	7.62	7.33
	2904	6.76	7.14	7.35	6.89	7.19	7.29	7.13	6.94	7.11	7.03
	2905	7.34	7.92	7.31	7.34	7.2	7.2	7.08	7.33	7.53	7.48
	2906	7.12	7.96	7.74	7.66	7.54	7.59	7.55	7.56	7.7	7.55
	2907	6.9	6.95	7.14	6.88	6.92	6.79	7.07	6.8	7.01	7.16
	2910	6.23	6.29	6.48	6.12	6.54	6.14	6.51	6.34	6.45	6.73
	2911	7.23	7.52	7.11	7.42	6.99	7.38	7.25	7.25	6.94	6.95
	2912	6.51	6.8	6.5	6.64	6.84	6.85	6.64	6.65	6.43	6.42
	2920	6.13	6.14	6.19	6.22	5.97	6.27	6.32	6.03	6.26	6.16
	2925	6.19	6.22	5.98	6.47	5.8	6.25	6.53	6.51	6.47	6.27
	2940	6.46	6.34	6.39	6.06	6.09	5.87	6.74	6.03	6.39	6.08
	2941	6.38	6.44	6.12	6.32	6.27	6.45	6.3	6.39	6.19	6.05
	2943	7.27	7.63	7.32	7.36	7.27	7.55	7.18	6.97	7.54	7.37
	2944	6.74	7.22	7.08	6.79	6.76	6.87	6.77	6.55	6.94	6.82
	2945	6.53	7.14	6.77	6.68	6.62	6.77	6.83	7.06	6.86	6.7
	2947	6.92	6.4	6.19	6.16	5.88	5.94	6.19	6.63	6.19	6.48
	2948	6.51	6.94	6.3	6.56	6.21	6.65	6.68	6.82	6.65	6.2
	2949	6.13	6.71	6.77	7.05	6.67	6.41	6.38	6.41	6.28	6.63
	2950	6.26	6.48	6.54	6.5	6.25	6.76	6.34	6.93	6.6	6.3
	2952	6.92	6.82	6.83	7.14	6.72	6.76	7.1	7	6.83	6.96
	2956	6.53	6.58	6.66	6.43	6.84	6.65	6.83	6.41	6.51	6.34
	2960	7.01	7.1	7.36	7.36	7.05	7.24	7.01	6.87	7.02	7.31
	2962	6.26	6.03	6.54	6.96	6.7	6.53	6.67	6.47	6.75	6.38
	2963	5.98	6.71	6.41	6.62	6.16	6.69	6.58	6.27	6.32	6.05
	2968	7.12	7.11	6.98	7.32	6.86	7.02	7.16	7.01	6.98	6.81
	2969	7.18	7.65	7.56	7.62	7.67	7.52	7.39	7.35	7.47	7.2
	2972	5.94	6.19	5.9	6	5.67	6.25	5.98	5.91	6.21	6.16
	2975	6.51	6.9	6.82	6.83	6.43	6.82	6.72	7.07	6.9	6.36
	2978	6.89	6.9	6.98	6.95	6.91	6.87	6.97	6.94	7.1	6.84
	2979	6.96	7.34	7.32	7.19	7.23	7.03	7.34	6.88	7	6.96
	2984	6.81	6.6	6.97	7.21	6.79	6.72	6.84	6.87	6.47	6.52
	2986	6.7	7.02	6.58	6.92	6.9	6.84	6.5	6.47	6.53	6.61
	2987	6.68	6.76	7.05	6.87	6.82	6.57	6.75	6.85	7.02	6.85
	2991	7.03	7.41	7.26	7.52	7.39	7.42	7.36	7.23	7.36	7.18
	2993	6.58	6.36	6.35	6.04	6.14	6.55	6.48	6.45	6.56	6.54
	2994	6.68	6.85	6.45	6.91	6.68	6.57	6.74	6.74	6.7	6.52
	2997	6.89	7.45	7.18	7.36	7.06	7.02	7.29	7.07	6.97	6.88
	3003	6.29	6.85	6.61	6.68	6.65	6.41	6.38	6.68	6.45	6.25
	3009	7.15	7.22	7.05	7.32	7.17	6.9	7.14	6.9	7.24	7.19
	3020	5.94	6.44	6.28	6.17	6.12	5.97	6.23	5.97	6.28	6.27
	3027	5.94	6.12	5.96	5.88	6.14	6.2	6.38	6.41	5.75	6.08
	3028	6.89	7.5	7.75	7.47	7.35	7.29	7.81	7.41	7.37	7.43
	3030	7.12	7	7.18	7.35	6.96	7.03	7.06	7.15	7.18	6.88
	3033	7.03	6.56	6.93	6.86	6.82	6.94	6.81	6.94	6.97	7.03
	3039	6.83	7.29	7.5	7.43	7.25	7.33	7.06	6.85	6.98	6.99
	3042	6.98	6.76	6.64	6.78	6.56	6.39	6.62	6.7	6.49	6.73
	3045	6.89	7.01	6.61	6.76	6.39	6.7	7.02	7.03	6.91	6.79
	3050	6.32	6.36	6.41	6.72	6.59	6.43	6.32	6.72	6.72	6.66
	3051	6.68	7.43	6.76	6.61	6.62	6.49	7.06	6.99	6.72	6.88
	3053	6.48	6.14	6.77	6.75	6.56	6.69	6.41	6.75	6.54	6.34
	3054	6.53	6.36	6.09	6.34	6.39	6.65	6.1	6.19	6.41	6.05
	3069	6.92	7.09	6.92	6.94	7.12	6.8	7.23	7.15	7.02	7.1
	3070	6.96	6.82	7.07	7.01	7.18	6.85	7.25	7.4	7.05	7.2
	3082	6.46	6.22	6.24	6.07	6.56	5.97	6.21	6.53	6.32	6.66
	3083	6.35	5.95	6.12	6.25	6.47	6.2	6.16	6.24	6.16	6.5
	3084	6.16	5.88	6.26	6.11	6.23	6.32	6.5	6.7	6.16	6.3
	3086	7.76	7.43	7.51	7.1	7.34	7.59	7.52	7.23	7.41	7.7
	3087	7.36	7.18	7.69	7.86	7.64	7.35	7.55	7.5	7.49	7.52
	3088	6.48	6.12	6.61	6.74	6.47	6.72	6.56	6.47	6.54	6.34
	3095	6.26	5.98	5.93	6.07	5.83	6	6.23	6	6.21	6.38
	3100	6.81	6.71	6.73	6.79	7.06	6.53	6.88	6.68	6.72	6.61
	3103	6.38	6.5	5.98	5.94	6.12	6.22	5.88	6.17	6.03	5.78
	3104	6.06	6.54	5.9	5.92	6.02	5.91	6.1	5.97	6.19	6.05
	3105	6.61	6.62	6.64	6.28	6.72	6.74	6.64	6.24	6.63	6.34
	3107	6.81	5.91	5.98	5.5	5.99	5.84	6.45	6.29	6.03	6.4
	3110	6.09	7.05	6.39	6.71	6.21	6.55	6.67	6.63	6.08	5.97
	3117	6.19	6.31	5.93	5.98	5.91	6.17	6.36	6.32	5.85	6.27
	3120	6.26	6.5	6.45	6.66	6.32	6.41	6.59	6.32	6.37	6.18
	3125	6.48	6.29	6.47	6.42	6.52	6.43	6.51	6.14	6.32	6.38
	3128	6.56	6.06	6.19	6.3	6.36	6.17	6.38	6.34	6.45	6.38
	3129	6.48	7.01	6.24	5.92	6.21	5.97	6.38	6.39	6.3	6.16
	3132	7.07	6.36	6.17	6.28	6.62	6.47	6.38	6.22	6.63	6.48
	3134	6.38	6.12	6.35	6.28	6.34	6.34	6.36	6.27	6.26	6.16
	3136	6.29	6.03	6.19	6.14	6.23	6.2	6.5	6.67	6.23	6.2
	3137	6.19	5.85	6.04	6.22	5.97	6.27	5.85	6.03	6.28	6.36
	3139	6.26	6.29	6.64	6.77	6.43	6.65	6.16	6.45	6.32	6.32
	3140	6.46	6.27	5.93	5.61	5.94	5.87	5.74	5.84	6.21	6.46
	3141	6.32	6.94	6.82	6.95	6.61	7.24	6.64	6.63	6.58	7.04
	3144	6.68	6.46	6.76	6.3	6.52	6.61	6.47	6.47	6.77	6.7
	3145	6.87	5.75	5.84	5.66	6.32	6.22	6.21	5.97	6.28	6.71
	3147	7.41	7.66	7.72	7.65	7.85	7.53	7.5	7.45	7.47	7.59
	3152	6.68	6.48	6.86	6.63	6.56	6.91	6.4	6.47	6.83	6.65
	3153	6.26	5.95	5.98	6.45	6.12	6.47	6.23	6.7	6.21	6.5
	3158	6.96	6.8	7.08	7.07	6.79	7.08	6.7	6.75	6.78	6.82
	3163	6.81	7.18	7.04	7.12	6.98	7.27	6.99	6.97	6.68	7.08
	3164	6.26	6.03	6.17	6.49	6.43	6.2	6.43	6.47	6.08	5.91
	3169	6.46	6.36	6.58	6.35	6.57	6.53	6.51	6.45	6.37	6.34
	3173	6.09	7.01	6.52	6.52	6.87	6.59	6.5	6.57	6.23	6.48
	3174	6.29	6	5.93	6.06	6.16	5.77	6.29	6.32	6.11	5.85
	3178	6.46	5.78	6.45	5.94	6.29	6.39	5.8	5.94	6.32	6.63
	3182	6.98	7.51	7.29	7.19	7.49	7.18	7.15	7.27	7.35	7.1
	3184	6.81	6.76	7	6.97	6.68	6.8	7.03	6.99	7.03	6.56
	3185	6.79	7.22	7.11	7.32	7.28	7.16	7.09	6.87	7.06	6.98
	3191	6.16	6.03	6.26	6.47	5.94	6.14	6.36	5.94	6.06	6.3
	3192	6.29	6.03	6.12	5.69	6.05	6.37	6.1	5.87	6.3	6.23
	3197	6.4	6.69	6.56	6.75	6.52	6.74	6.58	6.49	6.35	6.7
	3207	5.98	7.13	6.3	6.41	6.65	6.51	6.56	6.09	6.84	6.91
	3215	6.46	6.71	6.93	6.8	6.67	6.76	6.93	6.74	6.78	6.79
	3218	6.61	6.48	6.89	6.77	6.59	6.7	6.53	6.75	6.78	6.86
	3224	6.48	6.34	6.58	6.69	6.16	6.74	6.59	6.65	6.43	6.2
	3229	6.63	7.29	7.14	7.11	7.08	6.87	6.88	7.07	7.01	6.92
	3231	7.44	7.57	7.37	7.44	7.67	7.52	7.47	7.42	7.53	7.65
	3233	6.38	6.19	6.01	6.07	6.25	6.14	6.08	6.06	6.14	5.85
	3234	6.13	6.46	6.14	5.86	6.23	6.09	6.4	6.24	6.49	6.03
	3239	6.87	6.19	6.76	6.38	6.65	6.41	6.78	6.45	6.41	6.59
	3240	6.13	6.19	6.64	6.43	6.47	6.41	6.38	6.8	6.6	6.46
	3245	6.43	6.31	6.17	6.27	6.19	6.25	6.19	6.34	6.35	6.25
	3256	7.2	7.45	7.44	7.41	7.23	7.29	7.54	6.94	7.67	7.38
	3257	6.51	7.13	7.28	6.93	7.09	7.08	6.93	6.87	6.51	6.63
	3261	6.19	6.8	6.26	6.09	6.32	6.17	6.41	6.17	6.32	6.4
	3262	6.89	7.18	6.76	6.95	6.56	6.8	6.82	6.55	6.84	7.15
	3263	7.13	7.91	7.3	7.26	7.47	7.43	7.65	7.17	7.52	7.65
	3267	6.74	7	6.71	6.91	6.16	6.22	6.87	6.85	7.03	6.82
	3268	6.38	6.71	6.47	6.41	6.86	6.45	6.16	6.11	6.83	6.66
	3270	6.32	6.69	6.71	6.87	6.57	7.06	6.82	6.47	6.78	7.16
	3273	6.46	6.65	6.47	6.43	6.23	6.51	6.65	6.47	6.89	6.7
	3274	6.06	6.03	6.04	6.35	6.23	6.79	6.3	6.32	6.56	6.25
	3275	6.61	6.38	6.24	6.55	6.52	6.43	6.4	6.57	6.58	6.54
	3277	7.29	7.21	7.43	7.21	7.31	7.08	7.29	7.25	7.47	7.13
	3283	6.46	6.22	6.45	6.34	6.67	6.39	6.45	6.67	6.56	6.11
	3293	6.46	6.65	6.77	6.77	6.7	6.69	6.74	6.53	6.62	6.56
	3301	6.68	6.38	6.43	7.14	6.92	6.96	6.71	6.65	6.84	6.56
	3302	6.87	6.79	6.56	6.11	6.84	6.45	6.58	6.45	6.77	6.76
	3317	6.26	6.5	6.19	6.22	6.16	6.32	6.23	6.29	6.51	6.32
	3323	6.19	6.36	5.93	6	5.94	5.91	5.8	5.97	6.19	6.11
	3328	6.19	6.19	6.52	6.22	6.41	6.47	6.36	6.57	6.37	6.32
	3349	6.13	6.34	6.63	6.56	6.43	6.55	6.68	6.47	6.19	6.46
	3356	6.09	6.17	6.35	6.34	6.07	5.97	6.41	6.45	6.28	6.18
	3357	6.98	7.31	6.86	7.08	7.09	6.9	7.15	7.08	6.6	6.66
	3358	6.43	6.09	6.26	6.12	6.57	6.2	6.16	5.94	6.16	6.54
	3361	6.72	7.06	7.29	7.37	7.15	7.21	6.92	6.97	6.93	6.94
	3363	6.79	7.69	7.14	7.45	7.26	7.22	7.2	7.28	7	7.13
	3364	6.48	6.4	6.07	6.04	6.14	6.09	6.08	6.22	6.03	6.23
	3367	6.46	6.12	6.43	6.66	6.29	6.14	6.25	6.34	6.35	6.36
	3368	7.8	7.82	8.04	7.99	7.68	7.82	7.75	8.01	7.72	7.87
	3373	7.07	7.3	7.54	7.38	7.27	7.07	7.25	7.35	6.7	6.84
	3377	6.7	7.15	6.66	7.12	6.75	6.7	6.83	6.82	6.78	6.78
	3380	6.72	6.48	6.69	6.37	6.65	6.49	6.1	6.17	6.54	6.16
	3381	6.43	6.84	6.37	6.46	7.05	6.79	6.3	6.53	6.54	6.59
	3382	6.38	6.34	6.47	6.74	6.19	6.34	6.27	6.68	6.45	6.56
	3383	7.18	7.59	7.28	7.39	7.35	7.46	7.15	7.11	7.16	7.24
	3392	6.19	6.17	6.19	5.82	6.02	6.06	6.05	6.11	5.79	5.94
	3395	6.16	6.48	6.63	6.55	6.43	6.53	6.68	6.34	6.35	6.18
	3396	5.94	6.69	6.32	6.32	6.56	6.61	6.45	6.24	6.08	5.91
	3397	7.21	7.19	7.33	7.45	7.81	7.62	7.31	7.22	7.41	7.64
	3398	6.43	6.64	6.28	6.61	6.49	6.37	6.36	6.22	6.6	6.44
	3401	6.23	5.85	6.09	6.17	6.34	5.91	5.71	6.32	6.06	6.36
	3407	6.23	6.74	6.09	6.22	6.12	6.25	6.34	6.49	6.35	6.2
	3409	7.34	7.81	7.48	7.58	7.52	7.6	7.61	7.65	7.42	7.71
	3410	7.18	7.34	7.52	7.52	7.33	7.12	7.18	7.34	7.25	7.15
	3417	6.32	6.09	6.76	6.73	6.84	6.41	6.58	6.47	6.41	6.52
	3419	7.03	6.29	6.5	6.45	6.59	6.69	6.41	6.59	6.81	6.95
	3428	7.12	6.84	7.29	7.28	7.15	7.22	7.16	6.82	7.06	6.99
	3432	5.98	5.98	5.87	6.11	6.14	6.09	6.05	6.43	5.79	6.03
	3433	7.03	7.33	7.23	7.21	7.17	7.73	7.52	7.26	7.18	7.45
	3436	7.13	7.88	7.75	7.66	7.55	7.55	7.61	7.82	7.38	7.54
	3439	7.03	6.44	6.92	6.94	6.62	6.72	7.1	6.8	6.91	6.44
	3440	6.96	5.85	6.26	6.12	6.25	6.03	6.53	6.8	7.03	7.09
	3441	6.38	6.29	6.56	6.58	6.56	6.67	6.58	6.41	6.84	6.32
	3442	7.31	7.47	7.79	7.64	7.68	7.6	7.48	7.45	7.51	7.34
	3447	7.05	6.65	6.83	6.57	6.68	6.59	6.88	6.91	6.3	6.66
	3455	6.35	6.58	6.37	6.19	6.59	6	6.3	6	6.39	6.66
	3457	7.16	6.87	7.34	7.73	7.43	7.6	7.29	7.12	7.4	7.42
	3470	7.33	7.44	7.59	7.41	7.44	7.25	7.59	7.41	7.12	7.31
	3471	6.83	7.19	7.21	7.42	7.25	7.21	7.27	6.94	7.2	7.3
	3472	6.83	7.14	7.18	7.18	7.12	7.08	7.24	7.11	7.11	7.2
	3474	5.98	6.06	6.14	6.04	6.09	6.03	6.3	6.06	6.26	6.08
	3475	6.89	6.94	6.94	6.94	6.95	7.1	7.01	6.67	7.11	6.85
	3477	6.65	6.14	6.5	6.38	6.76	7.02	6.65	6.72	6.96	7.2
	3480	6.46	6.46	6.41	6.43	6.43	6.06	6.32	5.94	6.7	7.03
	3481	6.46	6.44	6.47	6.5	6.56	6.51	6.58	6.41	6.41	6.68
	3484	6.16	6	5.87	6.14	5.91	5.91	6.27	6.29	6.03	6.48
	3486	6.83	6.64	6.85	6.79	6.9	6.61	7.16	6.94	6.86	7.19
	3494	6.65	6.12	6.43	6.49	6.59	6.39	6.16	6.39	5.89	6.23
	3499	6.63	6.24	6.21	6.5	6.62	6.55	6.38	6.49	6.63	6.32
	3500	7.41	7.42	7.57	7.33	7.33	7.24	7.24	7.43	7.36	7.5
	3502	6.68	7.48	7.46	7.21	7.16	7.19	6.91	7.12	6.83	6.89
	3504	6.94	6.4	6.61	5.98	6.12	6.03	6.38	6.27	6.39	5.94
	3505	6.72	7.25	6.83	6.62	6.5	6.55	6.72	6.91	6.47	6.44
	3506	6.51	6.4	6.21	6.35	6.16	6.61	6.1	6.09	6	5.91
	3507	6.06	6.69	6.48	6.75	6.32	6.59	6.56	6.77	6.58	6.79
	3516	6.96	5.98	6.39	6.41	6.8	6.17	6.55	6.29	6.81	6.74
	3518	6.53	6.71	6.17	6.62	6.56	6.65	6.56	6.27	6.39	6.46
	3523	6.09	6.14	6.26	6.19	6.05	6.14	6.36	6.51	6.26	6.03
	3524	6.76	7.11	6.74	6.7	6.98	7.02	7.16	6.72	6.62	6.65
	3526	6.63	6.34	6.76	6.45	6.39	6.8	6.3	6.53	6.41	6.71
	3530	7.46	7.96	7.97	8.03	7.37	7.81	7.69	7.75	7.49	7.53
	3531	7.36	6.92	6.41	5.76	6.34	6.61	7.01	6.85	7.13	7.5
	3537	6.94	6.77	6.47	6.46	6.65	6.55	7	7.07	6.56	6.86
	3538	6.9	7.04	6.88	6.89	7.01	7.19	7.15	7	6.94	7.13
	3539	6.61	6.38	6.54	6.7	6.52	6.32	6.67	6.8	6.26	6.42
	3541	6.16	6.67	6.04	6.45	6.21	6.3	6.03	5.97	6.19	6.05
	3542	6.56	6.22	6.07	6.38	6.32	6.25	6.1	6.47	6.26	6.5
	3543	7.46	7.72	7.86	7.69	7.7	7.52	7.77	7.51	7.69	7.72
	3544	7.69	8.14	8.15	7.92	7.89	7.94	7.65	7.83	7.82	7.78
	3545	6.4	6.87	7.01	6.95	6.8	6.85	6.64	6.93	6.35	6.4
	3546	6.79	6.94	7.12	7.49	7.02	6.79	7.16	7.07	7.07	6.78
	3547	7.13	7.15	7.04	7	7.16	7.04	6.89	7.08	7.06	7.15
	3548	6.23	6.98	6.19	5.8	6.05	5.91	6.23	6.24	6.28	6.23
	3549	6.16	6.82	5.96	5.96	5.91	6.17	6.53	6.32	6.14	5.94
	3551	6.16	6.67	6.47	6.55	6.59	6.2	6.3	6.41	6.28	5.97
	3554	7.56	6.91	7.17	7.2	7.21	7.11	7.28	7.13	7.12	7.33
	3562	7.31	7.66	7.27	7.24	7.09	7.02	7.33	7.45	7	7.29
	3564	6.13	6.38	6.56	6.57	7	6.7	6.5	6.59	6.54	6.59
	3565	6.4	6.44	6.26	6.5	6.14	6.39	6.12	6.65	6.08	6.5
	3567	6.56	6.6	6.45	6.62	6.54	6.85	6.74	6.55	6.6	6.99
	3571	6.43	5.78	6.17	6.25	6.27	6.57	6.43	6.75	6.28	6.34
	3575	6.56	6.38	6.79	6.65	6.57	6.65	6.59	6.43	6.75	6.36
	3577	6.72	7.13	7.14	7.01	7.09	7.51	7.1	7	7.06	7.23
	3579	6.46	6.95	7.12	7.07	7.06	6.87	7.04	7.21	7.03	6.98
	3582	6.48	6.27	6.3	6.11	6.34	6.7	6.01	6.34	6.21	6.2
	3586	6.76	7.13	7.22	7.27	7.04	7.42	7.51	7	6.78	6.99
	3587	7.31	7.56	7.41	7.57	7.25	7.1	7.43	7.01	7.05	7.2
	3589	5.94	6.17	5.7	5.9	5.86	6.12	6.27	6.24	6.16	6.16
	3591	7	7.44	7.42	7.27	7.12	7.22	7.36	7.41	7.12	7.24
	3592	6.7	6.31	6.56	6.58	6.57	6.51	6.58	6.82	6.84	6.32
	3593	6.4	6.27	6.24	6.17	5.88	6.09	6.53	6.55	6.54	6.48
	3594	7.12	7.54	7.35	7.46	7.39	7.2	7.53	7.42	6.89	7.05
	3595	6.4	6.72	6.12	6.22	6.12	6.41	6.58	6.45	6.41	6.27
	3603	7.26	7.62	7.86	7.49	7.52	7.49	7.62	7.69	7.47	7.29
	3607	7.45	7.75	7.82	7.76	7.77	7.54	7.42	7.56	7.54	7.75
	3609	7.08	7.33	7.16	7.1	7.25	7.11	7.02	7.32	7.09	7.32
	3613	6.63	6.03	6.12	6.14	6.29	6.17	6.21	6	6.23	6.32
	3616	6.89	6.9	6.41	6.62	6.82	6.22	6.98	6.65	6.6	6.42
	3621	6.13	6.12	6.32	6.47	6.43	6.51	6.25	6.82	6.14	6.32
	3622	7.08	7.25	7.26	7.38	6.96	7.21	7.02	6.85	6.83	6.92
	3625	5.94	6.17	5.7	5.8	6.14	5.81	6.14	5.87	5.75	6.13
	3626	7.08	6.62	7.12	6.76	6.99	6.99	6.88	6.77	6.72	6.76
	3627	6.94	7.06	7.07	7.01	7.18	6.72	7.07	7.46	7.22	6.98
	3628	6.48	6.06	6.45	6.37	6.57	6.43	6.16	6.68	6.21	6.3
	3629	6.19	6.29	6.5	6.28	6.37	6.53	6.45	6.65	6.47	6.05
	3630	6.68	6.67	6.56	6.56	6.23	6.88	7.14	7.13	6.8	6.76
	3634	6.38	7.14	6.76	6.9	6.7	6.91	6.87	6.91	6.65	6.63
	3638	6.76	6.84	6.8	6.85	6.73	6.7	6.81	6.67	6.56	6.96
	3640	7.26	7.27	7.11	7.25	7.34	7.27	7.35	6.99	6.9	7.35
	3641	6.98	6.65	6.64	6.94	6.73	7.06	6.95	6.72	7.06	6.94
	3647	6.43	6.67	6.45	6.61	6.29	6.76	6.58	6.49	6.35	6.63
	3651	6.26	6.48	6.43	6.39	6.54	6.32	6.45	6.57	6.47	6.3
	3655	6.87	6.91	6.96	7.29	6.67	6.69	6.67	6.85	6.94	7.14
	3656	6.56	6.74	6.39	6.3	6.52	6.7	6.72	6.8	6.62	6.42
	3657	6.53	6.69	6.54	6.5	6.45	6.39	6.74	6.79	6.26	6.71
	3658	6.35	6.09	6.39	6.32	6.54	6.43	6.51	6.45	6.32	6.08
	3659	6.72	6.4	6.14	6.04	6.21	6.57	6.77	6.68	6.47	6.96
	3661	7.2	6.64	6.37	6	6.67	6	6.7	6.47	6.63	7.2
	3663	6.46	6.36	6.56	6.43	6.39	6.51	6.5	6.77	6.56	6.54
	3665	6.13	6.09	5.87	5.82	5.97	6.06	5.96	5.87	5.97	5.97
	3666	6.29	6.27	6.17	6.5	6.49	6.32	6.5	6.77	6.53	6.27
	3667	6.79	6.72	6.97	6.73	6.77	6.63	6.94	6.63	6.63	6.46
	3671	6.89	7.13	6.9	6.9	7.08	7.07	7.14	7.12	7.05	6.99
	3673	6.09	6.71	6.64	6.58	6.16	6.43	6.72	6.47	6.35	6.48
	3674	6.32	6.19	6.04	6.31	6.39	6.43	6.62	5.94	6.35	6.23
	3676	6.51	6.48	6.5	6.6	6.21	6.47	6.91	6.41	6.3	6.36
	3686	6.43	6.29	6.59	6.34	6.02	6.06	6.21	6.43	6.28	6.4
	3691	6.74	6.79	6.86	6.72	6.98	7.02	7.02	6.91	6.83	6.84
	3693	6.63	6.92	6.61	6.89	6.75	7.22	6.93	7.11	6.78	6.61
	3699	6.87	7.42	7.35	7.31	6.95	7.42	7.4	7.48	7.01	7.32
	3700	6.72	6.4	6.5	6.06	6.41	6.2	6.36	5.91	6.47	6.46
	3701	6.79	6.72	7.02	6.79	7.02	6.87	6.87	6.83	7.11	6.94
	3704	6.09	5.85	5.93	6.35	5.99	6.12	6.08	6	6.32	6.44
	3708	6.74	6.74	6.47	6.56	6.64	6.79	6.68	6.41	6.89	6.54
	3709	6.23	6.42	6.28	6.42	5.88	6.14	6.21	6.59	6.23	6.32
	3710	6.65	6.74	7.06	6.81	6.83	6.77	6.81	7.03	6.43	6.54
	3725	7.68	6.95	7.01	6.98	7.34	7.11	7.22	6.99	7.26	7.14
	3737	6.63	6.27	6.39	6.69	6.79	6.67	6.5	6.7	6.62	6.38
	3738	6.48	6.5	6.01	5.5	6.39	5.84	6.12	6.19	6.28	6
	3741	6.43	6.48	6.12	6.28	6.54	6	6.12	6.53	6.49	6.32
	3742	6.4	5.91	6.14	6.17	6.29	6.43	6.14	6.32	6.35	6
	3744	6.13	6.09	5.87	5.76	5.76	6.06	5.71	5.8	6.14	6.08
	3745	6.53	6.44	6.56	6.09	6.23	6.47	6.21	6.17	6.54	6.25
	3756	5.98	7.04	6.26	6.62	6.39	6.61	6.81	6.45	5.97	6.11
	3764	6.26	6.5	6.17	6.28	6.27	6.34	6.08	6.32	6.28	5.97
	3767	6.74	6.79	6.86	7.09	7.02	7	6.64	6.7	6.75	6.76
	3768	6.68	6.03	6.54	6.41	6.25	6.55	5.88	6.47	6.35	6.44
	3771	6.26	5.98	5.93	5.69	6.37	5.91	6.05	6.09	6.11	6.4
	3775	6.26	6	6.19	6.02	5.76	6.09	6.05	6	6.35	6.16
	3782	6.63	6.8	6.47	6.3	5.94	6.65	6.05	6.55	6.21	5.72
	3790	6.35	6.91	6.71	6.6	6.72	6.65	6.68	6.53	6.53	6.56
	3791	6.89	5.75	6.48	6.22	6.59	6.06	6.41	6.45	6.54	6.38
	3792	6.35	6.27	6.45	6.22	6.7	6.3	6.55	6.36	6.21	6.13
	3794	6.26	6.29	6.09	6.28	6.02	6.32	6.61	6.51	6.49	6.58
	3812	6.72	6.46	6.3	5.88	6.12	6.12	6.08	6.27	6.51	6.78
	3814	6.19	5.98	6.09	6.14	6.27	6.59	6.03	6.14	6.47	6.61
	3819	6.76	6.22	6.28	6.12	6.27	6.14	5.88	6.03	6.68	6.66
	3828	6.63	6.29	6.12	6.35	6.47	6.61	6.08	6.41	6.54	6.3
	3854	6.32	6.76	6.01	6.47	6.21	6.63	6.64	7.25	6.39	6.3
	3855	7.1	6.67	7.08	7.21	7.23	7.08	7.07	7.23	7.11	6.96
	3856	6.58	6.34	6.48	6.54	6.72	6.32	6.45	6.83	6.77	6.36
	3858	6.09	5.95	6.04	5.9	6.09	6.09	6.03	6.53	6	5.82
	3870	6.61	6.8	6.83	6.9	7.17	7.16	6.94	7.07	6.86	7.03
	3873	6.61	6.29	6.32	6.28	6.43	6.76	5.83	5.97	6.16	6.27
	3875	6.38	6.12	6.37	6.02	6.19	6.53	6.3	6.41	6.28	6.34
	3886	6.68	5.82	6.43	5.98	6.02	6.17	6.19	6	6.41	6.16
	3888	6.72	5.88	6.21	5.92	6.41	6.41	6.25	6.47	6.45	6.46
	3892	6.94	6.5	7.02	6.5	6.86	6.47	6.83	6.96	6.75	7.2
	3894	6.09	6	6.14	5.8	6.09	5.94	6.1	6.53	6	5.72
	3896	6.85	5.75	5.84	5.78	6.32	6.03	5.91	6.03	6.32	6.27
	3899	6.32	6	6.01	5.71	5.86	6.17	5.65	5.84	6.6	6.16
	3900	6.76	6.14	6.12	6	6.47	6.25	6.25	6.17	6.45	6.48
	3912	6.74	6.09	6.48	6.41	6.59	6.37	6.58	6.59	6.65	6.59
	3915	6.63	7.24	7.27	7	6.9	6.79	6.79	6.72	6.72	6.79
	3923	6.29	6.67	6.47	6.14	6.36	6.63	6.58	6.7	6.6	6.7
	3925	6.85	6.58	6.88	6.66	6.92	6.53	6.55	6.14	6.75	6.89
	3927	6.72	6.4	6.82	6.83	6.45	6.51	6.99	6.96	6.68	6.65
	3928	7.2	6.71	6.77	7.03	6.82	6.91	6.86	6.88	7.01	6.56
	3929	6.63	6.67	6.89	6.63	6.5	6.53	6.75	6.77	6.87	6.18
	3932	6.98	6.65	7.25	6.97	6.92	7.07	7.02	6.7	7.01	7.18
	3943	6.13	6.27	5.9	6.14	5.94	6.09	6.25	6.11	6.14	5.75
	3944	7.03	7.38	7.56	7.75	7.53	7.6	7.52	7.48	7.41	7.27
	3945	6.35	6.48	6.39	6.43	6.49	6.55	6.27	6.27	6.28	6.34
	3948	6.43	6.56	6.52	6.85	6.14	7.02	6.72	6.8	6.51	7.04
	3954	6.51	5.82	6.01	5.82	5.94	5.94	6.36	6.17	6.23	6.2
	3958	6.43	6.62	6.54	6.68	6.37	6.63	6.72	6.74	6.41	6.34
	3959	6.56	6.69	6.61	6.99	6.43	7.06	6.75	6.77	6.93	6.38
	3961	6.96	6.77	6.79	6.8	6.61	6.8	6.72	6.7	6.53	6.98
	3964	6.65	6.69	6.3	5.47	6.27	6.09	6.4	6.49	6.73	6.65
	3967	6.38	6.24	6.73	6.84	6.72	6.82	6.51	6.67	6.53	6.81
	3968	6.29	6.24	6.77	6.55	6.32	6.03	6.25	6.43	6.49	6.23
	3969	6.26	6.44	6.17	6.38	6.19	6.3	5.77	6	6.62	6.52
	3977	6.83	6.87	6.74	6.9	6.9	6.93	6.72	6.45	6.91	7.03
	3979	6.53	5.78	6.47	6.92	6.52	6.99	6.74	6.9	7.02	6.76
	3982	7.08	6.85	7.28	7.29	7.32	7.19	6.59	6.51	7.16	7
	3983	7.08	6.56	7.01	7.18	6.8	7.1	6.43	6.72	7.02	6.95
	3984	6.48	6.19	6.58	6.49	6.54	6.43	6.23	6.51	6.41	6.4
	3985	6.89	6.87	7.27	7.18	6.99	7.39	6.99	6.93	7.4	7.15
	3991	6.83	5.95	6.69	6.91	7.02	6.93	6.55	6.75	6.65	6.42
	3992	6.83	6.91	7.19	7.44	7.07	7.24	6.87	7.19	6.94	7.02
	3994	6.9	7.14	7.05	7.23	7.08	7.31	7.47	7.35	7.24	7.28
	3995	7.12	7.01	7.01	6.73	6.67	6.8	6.74	6.47	6.6	6.59
	4000	6.96	7.61	7.3	7.25	7.34	7.34	7.17	7.22	7.18	7.25
	4001	6.19	6.27	6.63	6.78	6.56	6.9	6.43	6.34	6.3	6.56
	4007	6.7	6.69	7	6.92	7.01	6.96	7.09	6.93	6.94	6.74
	4009	6.89	6.9	7.08	6.65	6.8	6.76	6.68	6.53	7.22	7.03
	4012	6.4	6.22	6.3	5.94	6.72	6.14	6.25	6.47	6.32	6.32
	4013	6.4	6.19	6.73	6.57	6.76	6.61	6.61	6.45	6.67	6.61
	4017	6.16	6.62	6.47	6.2	6.23	6.09	6.55	6.39	6.47	6.42
	4019	6.06	6.64	6.39	6.58	6.57	6.61	6.65	6.82	6.6	6.86
	4023	6.09	6.56	6.28	6.32	6.41	6.55	6.32	6.22	6.03	6.16
	4026	6.79	6.76	6.76	5.64	6.47	6.65	6.81	6.61	6.77	6.85
	4027	6.92	6.44	6.98	7.16	7.04	7.03	7.18	7.12	7.15	6.76
	4034	6.29	6.9	6.39	6.02	6.37	6.45	6.59	6.45	6.65	6.68
	4041	7.12	6.36	6.79	6.46	5.94	6.2	6.59	6.77	7.11	6.61
	4044	6.63	7.15	7.14	7.26	7.01	7.11	7.2	6.9	6.84	6.74
	4045	6.51	6.65	6.71	6.62	6.45	6.77	6.53	6.61	6.58	6.66
	4049	7.8	7.46	7.83	7.77	7.65	7.46	7.68	7.63	7.42	7.23
	4051	6.48	6.64	6.68	6.78	6.67	6.94	6.71	6.79	6.67	6.42
	4056	7.21	7.09	7.18	7.21	7.46	7.15	7.37	7.11	7.4	7.43
	4061	6.06	6.19	5.87	5.71	5.88	5.94	6.01	6.11	5.97	5.82
	4062	7.77	8.13	8.15	8.21	8.09	8.12	8.04	7.99	7.98	8.1
	4067	6.61	6.31	6.14	6.41	6.45	6.67	6.88	6.65	6.75	6.54
	4070	6.48	6.48	6.24	6.96	6.79	6.72	6.65	6.32	6.54	6.36
	4073	6.48	6.52	6.3	6.5	6.23	6.14	6.48	6.85	6.32	6.18
	4075	6.81	6.58	6.66	6.66	6.54	6.72	6.34	6.99	6.86	6.61
	4080	6.81	7.05	6.89	6.69	6.83	6.8	6.77	6.65	6.83	6.86
	4081	6.63	7.56	6.54	6.91	6.82	6.85	6.61	6.94	6.56	6.7
	4082	6.4	6.06	5.74	5.82	6.05	6.32	6.16	6.61	6	6.38
	4088	6.46	6.34	6.54	6.69	6.75	6.94	6.55	6.63	6.98	6.46
	4092	6.4	6.91	7.1	6.8	6.76	6.93	6.7	6.8	6.63	6.63
	4093	6.68	6.06	5.7	5.78	5.99	6.22	6.21	6.39	6.35	6.46
	4096	6.32	6.85	6.47	6.54	6.56	6.88	6.56	6.61	6.51	6.61
	4097	6.48	6.38	6.39	6.69	6.37	6.51	6.43	6.63	6.37	6.42
	4101	6.06	6.38	6.39	6.43	6.07	6.06	6.14	6.49	6.16	6.08
	4102	5.98	7.09	6.47	6.85	6.45	7.07	6.84	6.49	6.58	5.97
	4104	7.56	7.98	7.64	7.86	7.74	7.92	7.58	7.61	7.7	7.44
	4108	6.53	6.9	6.61	6.91	6.7	6.49	6.82	6.67	6.39	6.73
	4110	7.1	7.21	7.11	7.25	7.05	7.36	7.31	6.87	6.89	6.74
	4114	6.48	6.24	6.28	6.16	6.37	6.25	6.32	6.59	6.45	6.4
	4116	6.9	6.74	6.52	6.47	6.62	6.82	6.86	7	6.54	6.56
	4117	6.09	6.24	6.21	6.24	6.14	6.03	6.1	6.03	6.63	6.05
	4118	6.96	6.6	7.12	6.86	7.09	6.9	6.45	6.72	6.87	6.95
	4123	6.72	6.79	7.33	6.92	6.77	6.85	7.11	7.25	6.93	6.92
	4127	7.12	6.17	7.26	6.96	6.7	6.77	6.88	6.63	7.11	6.81
	4129	6.68	6.44	6.56	6.79	6.56	6.76	6.27	6.75	6.56	6.88
	4131	5.94	6.34	6.28	6.63	6.09	6.27	6.4	6.22	6.16	6.38
	4136	6.9	6.09	6.68	6.49	6.52	6.53	5.93	6.24	6.62	6.81
	4137	7.74	7.49	7.57	7.18	7.49	7.78	7.81	7.49	7.64	7.73
	4138	5.94	6.12	6.39	6.46	6.32	6.12	6.3	6.32	5.97	6.11
	4141	6.26	5.98	6.04	6.27	6.05	6.34	6.21	6.51	6.37	6.3
	4142	6.26	5.98	6.07	6.19	6.47	6.49	6.29	6.47	6.43	6.18
	4148	6.51	6.14	6.59	6.3	6.5	6.59	6.7	6.41	6.54	6.27
	4154	6.09	6.17	6.41	6	6.56	6.09	6.23	6.47	6.32	5.78
	4159	6.48	5.98	6.09	5.82	5.97	6.14	6.08	5.8	5.95	5.94
	4161	6.74	6.34	6.3	6.11	6.67	6.79	6.51	6.41	6.49	6.59
	4164	7.59	7.44	7.83	7.59	7.45	7.53	7.21	7.23	7.48	7.77
	4165	7.26	7.35	7.16	6.79	7.05	6.91	7.03	7.1	6.81	7.1
	4179	6.58	6.46	6.24	5.88	6.14	5.87	6.25	5.97	6.28	6.46
	4180	7.1	6.4	6.97	7.17	6.99	7.32	6.27	6.34	6.63	6.94
	4211	6.68	5.95	5.9	5.73	6.56	6.06	5.96	6.03	6.3	6.5
	4231	6.53	6.58	6.41	6.82	6.84	6.51	6.55	6.61	6.73	6.56
	4239	6.53	7.04	6.73	6.86	6.75	6.53	6.74	7	6.53	6.61
	4240	6.48	6.24	6.26	6.17	6.27	6.27	5.85	6.22	6.54	5.91
	4261	7.07	6.22	5.9	5.94	6.29	6.27	6.01	5.87	6.41	6.42
	4279	6.63	6.03	6.19	5.96	6.47	6.69	6.27	6.7	6.49	6.38
	4288	6.46	5.98	6.21	5.96	6.43	6.51	6.34	6.24	6.16	6.65
	4290	6.43	6.22	5.87	5.71	6.19	6.43	6.3	6.75	6.08	6.18
	4295	7.78	7.71	7.52	7.45	7.51	7.56	7.54	7.27	7.19	7.56
	4299	7.15	6.91	6.68	6.85	7.2	6.91	6.83	6.77	6.78	6.74
	4300	6.56	6.06	6.56	6.58	6.32	6.74	6.21	6.77	6.54	6.38
	4304	6.7	6.72	6.73	6.46	6.75	6.49	6.77	6.53	6.58	6.54
	4308	7.27	7.65	7.52	7.28	7.34	7.51	7.38	7.41	7.52	7.31
	4310	6.4	6.22	5.74	5.8	5.8	5.91	6.03	6.14	6.37	6.44
	4311	6.48	6.03	6.09	6.5	6.34	6.09	6.72	6.39	6.32	6.23
	4313	6.48	5.78	7.2	7.09	7.06	6.91	6.48	6.59	6.41	6.27
	4314	7.69	7.89	7.94	8.1	7.81	7.99	7.75	7.77	7.58	7.72
	4315	6.92	6.91	6.96	7.09	6.94	7.11	6.97	7.13	6.96	7.16
	4316	6.53	6.24	6.39	6.46	6.9	6.59	6.38	6.55	6.62	6.42
	4319	7.38	6.98	7.16	7.01	7.21	7.15	7.17	7.38	7.48	7.47
	4325	7.45	7.71	7.66	7.46	7.52	7.51	7.59	7.27	7.54	7.38
	4327	6.79	6.58	6.48	6.39	6.37	6.39	6.62	6.43	6.8	6.61
	4335	6.56	6.74	7.07	6.64	6.32	6.67	6.87	6.74	6.49	6.54
	4336	6.56	6.42	6.41	6.74	6.34	6.55	6.38	6.27	6.28	6.03
	4345	7.05	6.17	6.56	6.37	6.98	6.69	6.51	6.55	6.84	6.84
	4346	6.26	5.82	5.8	6.2	5.99	6.2	6.21	6.39	6.11	6.46
	4347	7.44	7.21	7.48	7.52	7.61	7.49	7.36	7.15	7.62	7.55
	4356	7.4	7.88	7.48	7.62	7.26	7.58	7.66	7.56	7.55	7.38
	4360	6.79	6.62	6.59	7.14	6.76	6.47	6.98	6.97	6.6	6.76
	4380	6.35	6.14	6.17	6.04	6.43	6.49	6.32	6.22	6.19	6.36
	4386	6.56	6.36	6.12	6.19	6.39	6	6.19	5.94	6.3	6.11
	4396	6.09	6.46	6.32	6.41	6.29	6.25	6.68	6.47	6.47	6.11
	4399	6.29	5.98	6.24	6.07	6.14	6.47	6.14	6.34	5.75	6.36
	4410	6.72	6.52	6.52	6.06	6.32	6.3	6.62	6.32	6.49	6.58
	4425	6.48	6.31	6.82	6.7	6.47	6.94	6.71	6.68	6.73	6.58
	4430	6.87	6.29	6.19	5.92	6.49	6.45	6.5	6.06	6.21	6.73
	4435	6.09	6.19	6.09	6.22	6.47	6.49	6.45	6.49	6.21	6.5
	4436	6.48	6.09	6.48	6.57	6.34	6.32	6.34	6.36	6.51	6.5
	4441	6.23	6.54	6.58	6.47	6.16	6.39	6.74	6.39	6.54	6.2
	4468	7.42	7.33	6.94	6.93	7.46	7.16	7.09	7.07	7.1	7.13
	4474	6.13	6.46	6.09	6.27	6.21	6.57	6.05	6.14	6.06	5.97
	4485	6.65	6.82	6.54	6.82	6.83	6.72	6.99	6.29	6.9	6.76
	4489	6.68	6.69	6.5	6.58	6.86	6.82	6.94	7.08	6.51	6.85
	4512	6.61	6.54	6.14	5.98	6.59	6.27	6.43	6.41	6.41	6.65
	4516	6.94	7.53	7.48	7.38	7.27	7.27	7.43	7.35	6.7	6.98
	4521	6.51	6.42	6.48	6.41	6.45	6.3	6.38	6.63	6.32	6.52
	4522	6.68	6.46	6.76	6.46	6.65	6.63	6.47	7.11	6.56	6.65
	4524	6.48	6.24	6.01	6.02	6.23	6.3	5.83	6.09	5.92	6.4
	4530	6.89	6.76	6.58	6.66	6.75	6.55	7.07	7.17	6.58	6.36
	4541	6.89	6.69	6.73	6.96	6.98	6.74	6.77	6.74	6.68	6.71
	4543	6.35	6.72	6.14	6.41	6.43	6.14	6.72	6.36	6.35	6.7
	4547	6.87	6.84	6.86	6.47	6.7	6.61	6.68	6.75	6.68	6.82
	4551	6.65	6.29	6.17	6.45	6.5	6.57	6.3	6.53	6.75	6.84
	4552	6.85	6.42	6.68	6.9	6.57	6.8	6.82	6.83	6.84	6.84
	4554	6.72	6.44	6.21	6.69	6.64	6.34	6.64	6.39	6.83	6.54
	4556	7.03	6.76	7.05	7.4	7.21	6.93	7.11	6.63	6.97	6.88
	4559	6.26	6	6.21	6.09	6.16	6.34	6.56	6.24	6.06	6.42
	4561	7.26	7.09	7.29	7.32	7.26	7.22	7.29	7.38	7.06	7.42
	4574	6.53	6.38	6.39	6.12	6.47	6.25	6.08	6.32	6.14	6.3
	4577	6.9	6.4	7.14	7.51	7.25	7.26	6.79	7.01	7.58	7.6
	4581	6.23	6.27	6.14	6.17	6.64	6.12	6.32	5.94	6.19	6.18
	4591	6.63	6.74	6.35	6.31	6.43	6.2	6.08	6.49	6.72	6.76
	4597	6.9	6.58	6.79	6.12	6.86	6.74	6.4	5.97	6.97	7.08
	4598	6.65	5.88	6.45	5.82	6.19	6.45	6.1	6.22	6.63	6.65
	4599	6.32	5.88	6.45	5.64	5.83	6	5.88	5.77	5.92	6.05
	4600	6.58	6.56	6.01	6.22	6.39	6.87	6.19	6.39	7.05	6.48
	4619	6.43	6.6	6.8	6.79	6.67	6.77	6.95	6.97	6.81	6.46
	4633	6.09	6.24	6.01	6.11	6.12	6	5.98	6.19	6.16	6
	4634	6.09	6.03	5.77	6.06	5.7	6.09	6.19	6	6.16	6.18
	4641	7.1	7.25	6.58	6.61	6.76	6.57	6.65	6.8	6.58	6.86
	4643	7.31	7.1	7.49	7.64	7.71	7.46	7.32	7.25	7.61	7.48
	4645	6.58	6.74	6.48	6.51	6.65	6.82	6.5	6.29	6.7	6.16
	4648	6.85	7.06	7.08	6.93	6.87	6.82	6.86	6.59	6.96	6.65
	4650	6.48	6.64	6.04	5.96	6.12	6.63	6.47	5.97	6.26	6.4
	4651	7.05	7.02	6.94	6.82	6.82	7.02	6.62	6.9	6.77	7.04
	4655	6.65	6.03	6.41	6.22	6.19	6.22	6.12	6.14	6	6.5
	4656	6.46	6.22	5.8	6	5.67	6.06	5.71	5.87	6.03	6.25
	4659	6.38	6.19	5.9	6.28	5.8	6.37	6.19	6.41	6.3	6.03
	4660	6.56	6.74	6.58	6.46	6.39	6.47	6.88	6.85	6.8	6.27
	4668	6.32	6.06	6.52	6.41	6.34	6.47	6.4	6.63	6.45	6.46
	4673	6.43	6.56	6.85	7.05	6.68	6.91	6.88	6.65	6.45	6.13
	4678	7.23	7.53	7.7	7.69	7.68	7.71	7.57	7.36	7.45	7.75
	4705	6.94	6.31	6.63	6.61	6.27	6.82	6.55	6.79	6.49	6.61
	4716	6.19	5.82	5.7	5.78	6.07	6.2	6.21	6.17	6.39	6
	4719	6.02	5.78	5.74	6.02	6.02	5.97	5.74	6.06	5.85	6.08
	4723	6.06	5.75	5.87	5.64	5.8	6.03	5.71	6.06	6.03	5.78
	4726	7.23	6.8	6.37	6.02	6.75	6.59	6.71	6.94	7.03	6.98
	4742	6.16	5.98	5.98	6.04	6.23	6.06	6.32	6.19	6.28	6
	4743	6.23	6.38	6.58	6.02	6.23	6.14	6.12	6.51	6.45	6.18
	4744	7.34	7.56	7.57	7.42	7.3	7.24	7.36	7.5	7.4	7.5
	4745	7.03	6.9	7.13	7.1	7.12	7.27	7.07	6.88	6.93	6.99
	4747	6.29	5.82	6.24	6.09	6.12	6.3	5.96	5.84	6.73	6.36
	4755	6.43	6.24	6.12	6.09	6.05	6.17	6.29	6.34	6.26	6.23
	4756	6.48	6.6	6.07	6.24	6.21	6.25	6.27	5.77	6.21	5.85
	4769	7.36	7.39	7.43	7.53	7.45	7.64	7.32	6.94	7.41	7.2
	4775	6.09	6.52	6.73	6.35	6.47	6.37	6.88	6.74	6.83	6.91
	4778	6.16	6.09	6.01	6.11	6.21	5.87	6.05	6.06	6.06	6.18
	4780	6.13	6.71	6.47	6.57	6.73	6.67	6.55	6.65	6.65	6.56
	4781	6.58	6.19	6.47	6.75	6.56	6.69	6.84	6.41	6.63	6.65
	4783	7.23	6.91	6.79	6.78	6.68	6.96	6.86	6.47	7.22	7.23
	4787	6.56	5.91	6.47	6.42	6.68	6.7	6.55	6.29	6.43	6.48
	4791	6.94	6.38	6.3	6.49	6.23	6.51	6.4	6.61	6.54	6.66
	4793	6.23	5.88	5.87	6.14	5.76	6.12	6.1	6.14	6.32	6.25
	4800	6.53	6.14	6.32	6.16	6.34	6.49	6.47	6.61	6.49	6.48
	4801	7.5	8.02	8.06	7.91	7.83	7.72	7.72	7.81	7.5	7.77
	4802	7.1	7.05	7.38	7.25	7.17	7.08	7.13	7.27	7.2	7.27
	4806	6.92	5.88	6.07	6	6.05	6.17	6.32	6.22	6.49	6.65
	4810	6.51	6.31	6.09	5.88	6.56	6.3	6.36	6.34	6.23	6.42
	4811	6.58	6.77	6.71	6.71	6.72	6.91	6.74	6.74	6.53	6.86
	4814	6.29	6.46	6.48	6.64	6.34	6.45	6.48	6.47	6.43	6.65
	4816	6.68	6.29	6.14	5.94	6.43	6.55	6.55	6.45	6.78	6.66
	4819	6.79	6.27	6.88	6.88	6.95	7.15	6.83	6.93	6.94	7.22
	4824	6.4	6.5	6.04	5.84	5.99	6.3	6.23	6.57	5.89	6.16
	4825	6.7	7.13	7.36	6.98	6.76	6.85	6.94	6.97	7.07	6.71
	4831	6.56	6.09	6.04	6.07	5.91	6.06	6.51	6.09	6.03	6.38
	4842	7.07	6.97	7	6.97	7.04	7	7.06	7.03	7.06	7.05
	4849	6.23	6.17	6.5	6.43	6.64	6.57	6.41	6.7	6.32	6.18
	4866	7.07	7.28	6.96	6.81	6.91	6.87	7.13	7.03	7.05	6.94
	4870	7.01	7.85	7.58	7.47	7.65	7.32	7.25	7.41	7.39	7.16
	4875	7.08	6.54	6.58	7	6.7	6.67	6.53	6.59	6.39	6.58
	4896	6.81	6.69	6.83	6.76	6.68	6.63	6.47	6.49	6.62	6.86
	4897	7.08	6.91	6.59	6.9	6.65	6.7	6.83	6.75	6.47	6.76
	4900	7.03	6.84	6.85	7	6.91	7.08	6.83	6.61	6.9	6.85
	4901	7.16	7.59	7.48	7.53	7.41	7.56	7.33	7.6	7.33	7.47
	4902	6.4	5.85	6.39	5.84	6.56	5.94	6.32	6.27	6.53	6.2
	4903	6.26	6	6.21	6.34	6.39	6.22	6.48	6.27	6.8	6.56
	4904	6.76	6	6.52	6.11	6.36	6.2	6.4	6.63	6.45	6.03
	4919	6.23	6.36	6.01	6.49	6.09	6	6.36	6.22	5.97	6.16
	4936	6.76	6.77	7.21	7.42	6.9	6.93	6.98	6.79	7.17	7.14
	4937	6.38	6.17	6.3	6.75	6.54	6.61	6.67	6.51	6.43	6.48
	4951	6.63	6.9	7.07	6.7	6.57	6.82	6.98	7.03	6.67	6.71
	4962	7.07	7.1	7.32	7.29	6.98	6.63	7.13	7.25	7.03	6.91
	4975	7.13	6.52	6.61	6.68	6.68	6.43	6.86	6.22	6.91	7.2
	4976	6.85	7.08	6.61	6.64	6.84	6.67	6.77	6.51	6.7	6.99
	4978	7.18	6.9	6.64	7.02	7.06	6.7	6.7	6.74	6.86	6.91
	4991	6.23	6.19	6.17	6.09	6.07	6	6.16	5.8	5.89	6.05
	4993	6.06	6.12	6.01	6.09	6.27	6.32	6.38	6.57	6.37	5.82
	4995	6.02	6.09	6.01	6.02	5.86	6.09	5.85	5.77	5.82	5.85
	4998	6.85	6.69	6.61	6.82	6.36	6.85	6.7	6.55	6.58	6.56
	5005	6.29	5.91	6.17	6.16	5.7	5.97	5.98	6.24	5.97	5.94
	5015	6.56	5.98	6.39	6.24	6.19	6.14	6.19	6.82	6.06	6.42
	5033	6.81	6.42	6.59	6.74	6.57	6.67	6.68	6.87	6.83	7.1
	5036	6.61	6.24	6.14	6.49	6.32	6.12	6.16	6.32	6.49	6.46
	5037	7.12	7.26	7.05	7.23	7.24	7.03	7.29	7.21	7.19	7.36
	5039	6.53	6.27	6.32	6.46	6.34	6.49	6.27	6.32	6.49	6.4
	5040	6.32	5.85	6.19	6.41	6.19	5.84	6.23	6.14	6.16	6
	5047	6.23	5.98	6.28	6.32	6.45	6.45	6.43	6.43	6.23	6.27
	5051	6.85	6.82	6.9	7.4	6.92	6.96	7.12	7.08	6.83	6.84
	5053	6.81	7.06	7.25	7	7.02	6.88	6.78	6.74	6.62	6.76
	5057	6.83	6.67	6.63	6.54	6.59	6.34	6.48	6.17	6.68	6.2
	5061	6.35	6.03	6.26	6.06	6.62	6.25	6.68	6.63	6.43	5.97
	5076	6.94	6.14	6.54	6.12	6.76	6.41	6.65	6.59	6.41	6.4
	5088	6.83	6.56	6.47	6.39	6.32	6.53	6.65	6.9	6.51	6.5
	5090	6.06	6.14	6.24	6.06	6.49	6.51	6.5	6.41	6.47	6.54
	5105	6.76	6.12	6.21	6.31	6.29	6.27	6.16	6.27	6.58	6.66
	5113	6.68	6.38	6.47	6.34	6.12	6.22	5.85	6.55	6.11	6.32
	5120	6.09	6.14	6.71	6.34	6.62	6.45	6.62	6.61	6.23	5.78
	5151	6.43	6.38	6.41	6.2	6.41	6.09	6.67	6.17	6.23	6.11
	5152	6.09	6.22	6.04	6.32	6.34	6.09	6.25	6.51	6.14	6.13
	5153	6.87	6.69	6.68	7.06	6.92	6.84	7.06	6.72	6.73	6.76
	5178	6.92	6.46	6.58	6.39	6.79	6.61	6.67	6.24	6.47	6.73
	5184	6.38	6.44	6.39	6.58	6.29	6.37	6.16	6.51	6.62	6.18
	5192	6.26	6.22	6.24	6.28	6.29	6.39	6.12	6.49	5.95	6.25
	5193	6.35	7	6.61	6.65	6.67	6.67	6.61	6.75	6.65	6.58
	5194	5.98	6.4	6.14	6.19	5.97	6.27	6.08	6.24	5.97	6.16
	5198	7.21	7.24	7.1	6.66	6.9	6.59	6.43	6.67	7.17	7.03
	5199	6.19	6.52	5.74	5.98	5.97	6.17	5.85	6.19	6.11	6.11
	5203	6.76	5.95	6.26	5.76	5.91	6	5.96	6.11	6.53	6.38
	5209	6.26	6.24	6.28	6.07	5.94	5.91	6.3	6.34	6.08	6.11
	5210	6.68	6.79	7.08	7.18	7	6.94	7.02	7.12	6.73	7
	5211	6.56	6.72	6.93	6.81	6.73	6.14	6.81	6.7	6.65	6.65
	5213	6.83	6.54	6.83	6.71	7.01	6.96	6.86	6.79	6.78	6.92
	5214	6.46	6.42	5.7	5.58	6.02	5.91	6.12	5.77	6.11	6.27
	5215	6.63	6.52	7	6.85	7	6.59	6.91	7.16	6.9	6.71
	5219	6.58	6.82	6.76	6.93	6.94	6.84	6.65	6.67	6.41	6.59
	5231	6.06	6.24	6.24	6.25	6.41	6.34	6.21	6.7	6.03	6.2
	5232	7.08	6.77	6.88	6.8	7.06	7	6.67	6.82	6.54	6.98
	5239	6.06	6	6.17	6.14	6.37	6.17	6.32	6.72	6.26	6
	5247	6.53	6.88	6.79	6.94	6.82	6.59	6.72	6.83	6.65	6.74
	5257	6.43	6.42	6.73	6.52	6.43	6.12	6.67	6.65	6.39	6.46
	5259	6.26	6.56	6.69	6.7	6.96	6.7	6.68	6.96	6.77	6.4
	5260	7.62	8.22	8.12	8.04	8.06	7.88	7.98	7.8	7.65	7.85
	5261	6.85	6.44	6.14	6.22	6.45	6.34	6.67	6.7	6.6	6.65
	5262	6.35	5.75	6.19	5.86	6.5	6.34	6.01	6.67	6.41	5.88
	5264	6.79	6.69	6.56	6.42	6.82	6.87	6.5	6.65	6.91	6.86
	5265	6.76	6.54	6.61	6.88	6.88	7.11	6.94	6.91	7.07	7.07
	5266	6.38	6.69	6.98	6.55	6.7	6.61	6.51	6.75	6.84	6.98
	5268	7.2	6.58	7.04	6.93	7.02	7.03	6.92	7.07	7.12	7.15
	5269	6.35	5.91	6.61	6.79	6.72	6.59	6.67	6.24	7.09	6.46
	5270	6.35	6.34	6.54	6.32	6.73	6.12	6.51	6.19	6.56	6.74
	5278	6.32	6.22	6.39	6.27	6.36	6.22	6.23	6.49	6.21	6.23
	5282	7	7.26	7.35	7	7.14	7.11	6.98	7.3	7.29	7.32
	5288	6.43	5.78	6.01	6.12	6.19	5.94	6.16	5.84	6.49	6.44
	5298	6.61	6.82	7.19	7.11	6.98	7.04	7	7.11	7.06	7.02
	5299	6.76	6.6	6.98	7.14	7.02	7.15	7.1	6.91	6.73	6.82
	5300	7.51	7.6	8.21	8.3	7.76	7.95	7.83	7.56	7.68	8
	5301	6.83	5.75	7.39	7.93	7.61	7.37	6.59	6.65	6.56	6.61
	5302	6.65	5.95	7.33	7.15	7.04	7.24	6.23	6.63	6.87	6.88
	5305	7.36	6.84	7.45	7.41	7.62	7.83	7.4	7.28	7.68	7.87
	5306	7.01	7	7.33	7.38	7.17	7.45	7.09	7.16	7.16	7.27
	5307	7.08	6.79	7.02	7.17	6.99	7.35	6.92	7.27	7.18	6.95
	5310	6.63	6.52	6.63	6.73	6.88	6.87	6.67	6.59	6.8	6.88
	5312	7.27	7.21	7	7.22	6.8	6.72	7.2	7.35	7.12	7.16
	5315	7.01	6.42	6.66	6.68	6.47	6.77	6.89	6.41	6.62	6.56
	5330	6.85	6.64	6.86	6.37	6.59	6.43	6.71	6.61	6.6	6.4
	5333	7.16	6.87	6.74	6.66	6.64	6.49	6.65	6.59	6.87	6.63
	5340	6.76	6.82	7.02	7.03	6.95	6.99	7.09	6.97	7.11	6.91
	5343	6.72	6.48	6.45	6.79	6.75	6.43	6.58	6.63	6.67	6.23
	5347	6.7	5.82	6.19	5.69	6.29	6.25	6.05	6.29	6.19	5.97
	5353	6.7	7.11	6.88	6.89	6.83	6.94	6.77	6.45	6.58	6.7
	5361	7	6.46	6.77	6.61	6.73	6.72	6.4	6.39	6.51	6.44
	5362	6.94	7.05	6.92	6.91	7.06	6.85	6.94	7.08	6.62	7.12
	5363	6.43	6.24	6.52	6.5	6.83	6.67	6.27	6.45	6.45	6.61
	5365	6.48	6.09	5.84	5.66	6.25	5.87	6.12	6.06	5.95	6.16
	5366	7.48	6.76	6.74	6.49	6.73	6.63	6.83	6.7	6.97	7.05
	5367	7.29	6.74	7.19	7.16	7.18	7.1	6.86	7.25	7.03	7.05
	5372	6.94	7.14	7.21	6.99	7.14	7.02	7.07	7.07	7	7.16
	5398	6.16	6.34	6.5	6.62	6.7	6.72	6.67	6.79	6.3	6.44
	5401	6.58	6.58	6.71	6.6	6.65	6.82	6.25	6.24	6.6	6.84
	5402	6.85	6.29	6.58	6.63	6.52	6.3	6.53	6.57	6.58	6.44
	5407	6.65	6.29	6.66	6.6	6.8	6.88	6.98	6.93	6.77	6.63
	5414	7.45	7.62	7.51	7.76	7.43	7.26	7.48	7.41	7.41	7.37
	5423	6.61	6.44	6.71	6.56	6.39	6.51	6.55	6.55	6.62	6.76
	5426	6.53	6.6	6.39	6.02	5.88	6.53	6.65	6.41	6.23	6.48
	5427	7.31	7.76	7.59	7.69	7.46	7.55	7.6	7.28	7.4	7.4
	5455	6.7	6.46	6.56	6.69	6.61	6.37	6.62	6.77	6.45	6.44
	5462	6.53	6.44	5.93	6.86	6.75	6.7	6.59	6.45	6.89	6.54
	5467	6.94	6.76	6.61	6.94	6.9	7	7.04	6.68	6.94	7.07
	5472	6.81	6.79	6.64	6.54	6.41	6.57	6.86	6.79	6.83	6.59
	5473	6.68	6.42	6.76	6.66	6.61	6.47	6.87	6.9	6.67	6.54
	5477	6.87	6.79	6.21	6.51	6.37	6.65	6.53	6.19	6.53	6.58
	5479	6.4	6.17	6.01	5.9	6.07	6.32	6.12	6.22	6.08	6.54
	5483	6.81	7.13	7.13	7.29	7.04	7.02	7.24	6.94	7.01	7.15
	5485	6.46	6.09	6.43	6.47	6.37	6.27	6.36	6.09	6.53	6.44
	5495	6.48	7.02	6.93	6.89	6.73	6.87	6.78	6.45	6.91	6.79
	5498	6.96	7.19	7.36	7.32	7.13	7.04	7.36	7.07	7.33	7.09
	5504	6.16	6.42	6.26	6.35	6.56	6.55	6.23	6.29	6.51	6.11
	5505	6.35	6.44	6.37	6.57	6.68	6.37	6.75	6.7	6.37	6.18
	5511	6.72	6.72	6.45	6.6	6.92	6.82	6.65	6.68	6.77	7.02
	5512	6.4	6.22	6.39	6.06	6.34	6.49	6.34	6.51	6.73	6.23
	5517	7.4	7.01	6.89	6.38	7	6.76	6.74	6.85	7.13	7.18
	5522	6.7	6.12	6.14	5.5	6.02	5.84	5.96	6.11	5.82	6.32
	5526	6.51	5.88	6.04	5.96	6.14	6.41	6.16	5.8	6.35	6.59
	5535	6.81	7.02	6.76	6.77	6.91	6.72	6.97	6.75	6.72	6.82
	5536	6.72	6.46	6.56	6.49	6.37	6.53	6.62	6.68	6.58	6.52
	5537	6.16	6.46	6.43	6.25	5.97	5.77	6.23	6.17	6.14	6.4
	5540	6.53	7.13	7.17	7.11	7.23	7.18	7.38	7.1	6.94	7.14
	5545	6.48	6.65	6.74	6.71	6.62	6.3	6.86	6.83	6.56	6.56
	5550	7.21	6.98	7.19	6.99	7.34	6.91	7.19	6.94	7.43	7.19
	5568	6.72	6.4	6.48	6.3	6.59	6.39	6.64	6.77	6.28	6.44
	5569	7.13	7.54	7.3	7.77	7.51	7.35	7.2	7.49	7.5	7.22
	5571	7.12	6.95	7.01	7.02	6.7	6.79	6.82	7.19	6.67	6.66
	5575	7.15	6.87	7.16	7.01	6.75	6.97	6.81	7.06	6.78	6.88
	5583	7.08	6.97	6.68	6.74	6.5	6.79	6.34	6.68	6.65	6.96
	5584	6.46	6.46	6.37	6.37	6.47	6.39	6.32	6.32	6.39	6.42
	5593	6.38	6.44	6.19	6.61	6.43	6.34	6.81	6.75	6.49	6.63
	5596	7.73	7.81	7.91	7.93	7.77	7.58	7.62	7.58	7.76	7.73
	5602	6.89	6.79	6.68	6.9	6.94	6.93	6.89	6.57	6.45	6.42
	5607	7.29	7.14	6.63	6.51	7.16	6.47	6.86	6.72	6.97	7.31
	5608	6.7	6.77	6.41	6.39	6.36	6.47	6.64	6.51	6.51	6.74
	5609	6.35	5.91	6.07	6.17	6.27	6.43	5.88	6.09	6.39	6.42
	5611	6.68	5.85	6.24	5.58	5.97	6.06	6.23	6	6.43	6.32
	5616	6.68	6.44	6.39	6.06	6.39	6.3	6.14	6.27	6.7	6.59
	5620	6.51	5.85	6.04	5.69	6.02	6.06	6.29	6.36	6.63	6.68
	5625	6.74	6.69	6.71	7.02	6.65	7.12	6.7	6.93	6.65	6.65
	5626	7.12	6.34	6.47	6.8	6.68	6.72	6.5	6.59	7.1	7
	5627	6.53	5.85	6.24	6.12	6.27	6.22	6.3	6.22	6.51	6.4
	5629	6.58	6.5	6.8	6.63	6.72	6.67	6.97	6.34	7.15	7.1
	5639	6.26	5.88	6.09	6.25	5.91	6.14	6.64	6.39	6.49	6.05
	5642	7.2	6.31	6.12	5.9	6.47	6.43	6.58	6.41	6.89	7.16
	5647	6.72	6.48	6.48	6.55	6.23	6.37	6.53	6.59	6.49	6.61
	5648	7.01	6.79	7.02	6.74	7.11	6.57	7.02	6.75	7.07	6.98
	5649	6.19	5.98	6.48	6.25	6.14	6.2	6.21	6.32	6.21	5.85
	5650	7.1	6.88	6.9	6.95	7.05	6.77	6.99	6.93	6.7	6.74
	5651	6.98	7.06	7.42	7.18	7.39	7.32	7.24	7.4	7.42	7.53
	5659	6.56	5.78	6.59	6.76	6.56	6.72	6.27	6.77	6.7	6.81
	5660	7.49	7.13	7.36	7.36	7.43	7.5	7.24	7.13	7.49	7.4
	5662	7.15	7.5	6.76	7.21	7.34	7.41	7.04	7	7.13	7.42
	5663	6.29	6.46	6.24	6.51	6.39	6.39	6.72	6.27	6.62	6.63
	5669	6.4	6.44	5.96	6.39	6.02	6.09	6.21	6.29	6.14	6.08
	5676	6.35	6.44	6.69	6.54	6.5	6.47	6.43	6.47	6.37	5.85
	5677	6.16	6.17	6.01	5.98	6.49	6.25	6.21	6.34	6.28	6.05
	5688	6.13	6.19	5.8	5.9	5.91	5.77	5.88	6.49	6.32	6.2
	5690	7.2	7.11	6.97	7.38	7.07	7.15	7.12	7.29	7.16	6.95
	5693	6.32	6.09	5.98	6.12	6.14	6.34	6.16	6.55	6.37	5.78
	5695	6.58	6.74	6.32	6.58	6.59	6.43	6.29	6.45	6.62	6.7
	5696	6.46	6.34	6.89	7.03	6.96	6.76	6.7	6.61	6.84	7
	5704	6.81	6.87	6.43	6.56	6.54	6.63	6.3	6.53	6.51	6.76
	5705	6.81	6.44	6.66	6.09	6.56	6.14	6.38	6.24	6.72	6.98
	5716	6.94	7.09	7.56	7.6	7.25	7.27	6.86	7.1	7.36	7.29
	5719	6.74	6	6.24	6.27	6.52	6.34	6.25	6.47	6.23	6.61
	5722	6.74	6.71	6.77	6.75	6.91	6.99	6.94	7.23	6.56	6.68
	5724	6.51	5.98	6.17	6.3	6.41	6.25	5.93	6.22	6.39	6.3
	5731	6.38	6.14	6.45	6.58	6.27	6.32	6.29	6.22	6.67	5.91
	5732	7.3	7.43	7.71	7.96	7.66	7.66	7.19	7.37	7.38	7.42
	5733	6.56	6.19	6.9	6.98	6.52	6.65	6.5	6.32	6.7	6.46
	5737	6.56	5.88	6.14	5.61	6.34	6	5.91	6.17	6.49	6.61
	5743	6.68	6.17	6.26	6.52	6.62	6.45	6.38	6.41	6.32	6.42
	5746	6.81	7.15	6.9	7.3	7.07	7.15	7.11	7.25	6.81	6.84
	5749	5.98	6.14	5.93	6.31	6.19	5.91	6.03	6.41	6.11	6.3
	5752	6.94	7.19	7.07	7.32	7.17	7.31	7.04	7.21	6.86	7.03
	5761	7.16	7.04	6.71	6.79	6.65	6.85	6.78	6.55	6.94	7.02
	5766	7.18	6.77	6.21	6.06	6.29	6.03	6.58	6.55	6.3	6.46
	5773	6.29	5.98	6.09	5.71	6.32	6.12	6.05	6.51	5.95	6.27
	5775	7.21	6.31	6.56	6.43	6.41	6.27	6.23	6.59	6.65	7.04
	5782	6.89	6.67	6.54	6.99	6.9	6.9	6.92	6.9	7.03	6.65
	5787	6.61	6.31	5.98	5.92	6.14	6.27	6.1	6.17	5.97	6
	5796	6.46	6.14	6.07	6.06	6.5	6.25	5.93	6.17	6.35	6.44
	5812	6.94	7.3	7.21	6.96	7.4	7.08	7.01	7.37	7.09	6.99
	5822	6.94	6.67	6.76	7.29	7.02	7.03	7.19	7.01	6.91	6.88
	5824	6.87	6.22	6.71	6.5	6.67	6.84	6.58	6.41	6.75	6.89
	5831	6.29	6.22	6.04	6.06	6.23	6.34	5.74	6	6.19	5.91
	5835	6.63	6.94	7.06	7.12	7.33	7.24	7	6.75	7.02	6.82
	5851	6.56	6.09	6.04	5.78	6.5	6.34	6.55	6.49	6.43	6.48
	5853	6.51	5.75	5.96	5.9	6.32	5.94	6.08	6.36	6.49	6.66
	5855	6.32	5.85	6.01	5.64	6.27	5.87	5.96	6.11	6.14	6.25
	5856	6.38	6.24	5.87	5.9	5.99	6	6.25	6.29	6.19	6.27
	5863	6.65	6.31	6.35	6.24	6.65	6.25	6.41	6.57	6.35	6.46
	5867	6.56	6.67	6.26	6.22	5.83	6.27	6.38	6.06	6.35	6.52
	5868	6.58	6.4	6.69	6.61	6.65	6.7	6.55	6.74	6.41	6.59
	5875	6.4	6.62	6.88	6.37	6.54	6.14	6.38	6.51	6.78	6.91
	5876	6.56	6.88	6.79	7.15	7.09	7.06	6.91	6.77	6.87	7.08
	5882	6.9	7.28	7.07	7.18	7.09	7.19	7.41	7.23	7.02	6.96
	5886	6.89	7.33	7.07	7.15	6.76	7.14	7.04	6.87	7.07	7.02
	5887	6.92	6.48	6.56	6.49	6.68	6.3	6.72	6.79	6.54	6.65
	5889	6.32	6.06	5.77	5.98	6.45	6.17	6.41	6.24	6.83	6.4
	5891	6.89	6.42	6.93	6.65	6.88	6.25	6.94	6.94	6.9	6.79
	5892	6.58	6.92	7.21	7	6.8	6.41	6.47	6.99	6.63	6.59
	5898	5.94	5.88	5.77	5.8	6.16	5.91	6.29	6.19	5.82	5.97
	5902	6.87	7.02	6.59	6.95	6.59	7.08	6.67	6.99	6.83	6.91
	5909	6.29	6.09	6.12	6.3	6.23	6.25	6.03	6.19	6.16	6.42
	5915	6.23	6.44	5.98	6.11	6.09	6.17	6.23	6.32	6.16	5.75
	5916	6.72	7.13	6.96	6.94	6.76	6.9	6.94	7.08	6.84	6.78
	5922	6.65	6.65	6.63	6.89	6.75	6.45	6.89	6.53	6.53	6.66
	5930	7.03	6.74	7.3	6.99	6.95	7.19	6.84	6.8	7.31	7.55
	5932	6.46	6.6	6.43	6.19	6.67	7.03	6.59	6.36	7.01	7.03
	5936	6.56	6.31	6.43	6.19	6.62	6.32	6.68	6.51	6.47	6.42
	5940	6.72	6.09	6.17	6.34	6.25	6.57	6.16	6.29	6.16	6.4
	5964	6.51	5.88	6.26	6.09	5.83	5.97	6.43	6.14	6.14	6.05
	5971	6.32	6.64	6.59	6.22	6.32	6.65	6.62	6.72	6.54	6.2
	5989	6.09	6.34	6.28	6.25	6.07	6.2	5.83	6.29	6.26	5.78
	6008	7.18	7.27	7.28	7.19	7.07	7.12	7.18	7.17	7.16	7.15
	6014	6.68	6.03	6.45	6.3	6.57	6.37	6.43	6.47	6.62	6.48
	6016	6.16	6.03	5.98	5.88	6.16	6.3	6.36	6.14	6.32	6.25
	6022	6.4	6.84	6.82	6.88	6.68	6.27	6.86	7.01	6.83	6.54
	6027	6.4	6.38	6.04	5.9	6.12	6.34	6.38	6.45	6.49	6.34
	6028	6.83	6.88	6.8	6.62	6.86	7.04	6.92	6.49	7.02	6.95
	6030	6.94	6.97	6.82	6.74	7.02	6.84	7.02	6.9	6.68	7.22
	6031	6.4	6.03	5.93	5.88	5.97	5.77	6.25	6.22	5.79	5.72
	6034	7.15	7.55	6.61	6.61	6.79	7.06	6.71	6.91	6.89	6.95
	6036	6.13	6.77	6.71	6.84	6.62	6.65	6.75	6.53	6.43	6.36
	6039	6.85	7.02	7.1	7.06	7.07	6.99	7.14	6.97	7.12	7.05
	6040	6.85	7.09	6.96	7.02	7.16	6.94	7.08	6.94	6.86	6.95
	6042	7.12	7.34	7.02	6.88	7.26	7.11	7.06	7.16	7.42	7.02
	6044	6.98	6.58	6.56	6.74	6.92	6.41	6.87	6.75	6.75	6.76
	6045	7.18	7.01	7.14	6.92	6.98	6.55	7.26	7.2	7.02	6.88
	6047	7.08	6.62	6.79	6.66	6.54	6.49	6.53	6.93	6.77	6.4
	6049	6.53	5.98	6.28	6.24	6.41	6.61	6.48	6.19	6.11	6.52
	6052	6.96	7.18	6.85	6.52	6.56	6.74	6.84	7	7.05	7.23
	6053	6.87	6.91	7	6.95	6.47	6.63	6.7	6.94	7.01	6.38
	6054	6.63	6.46	6.24	6.07	6.41	6.2	6.43	6.22	6.41	6.59
	6055	5.98	6.64	6.64	6.52	6.47	6.59	6.48	6.36	6.73	6.36
	6059	6.06	5.78	6.3	6.35	6.16	6.3	6.34	6.27	6.19	6.4
	6063	6.48	6.69	6.74	6.97	6.52	6.37	6.56	6.59	6.75	6.94
	6067	6.96	7.36	6.94	7.44	7.08	7.06	7.19	7.15	7.09	7.08
	6069	6.23	6.44	6.68	6.7	6.29	6.74	6.65	6.34	6.65	6.71
	6071	6.65	6.06	6.24	6.22	6.16	6.49	6.12	6.24	6.3	6.52
	6074	6.61	6.6	7.01	7.11	6.88	6.65	6.58	6.63	6.78	6.7
	6075	7.03	7.86	7.49	7.47	7.49	7.53	7.24	7.21	6.93	7.27
	6078	6.09	5.95	6.17	6.02	5.91	6.14	5.98	6.51	6.26	6.03
	6079	5.94	6.22	5.98	6.31	5.76	6.17	5.85	6.22	6.32	6.36
	6080	6.98	6.5	7.22	7.29	6.88	7.22	7.04	7.36	7	6.78
	6084	6.23	6.12	5.77	5.69	5.88	5.87	5.88	6	6.26	6
	6085	6.85	7	6.68	6.62	6.79	6.77	6.82	6.72	6.8	6.7
	6087	6.72	7.16	7.07	6.95	6.91	6.99	6.98	6.93	7.05	6.98
	6090	6.9	6.5	6.35	6.5	6.64	6.47	6.68	6.49	6.78	6.58
	6091	6.56	5.98	5.93	6.38	6.34	6	6.34	6.24	6.21	6.32
	6092	6.68	7.11	6.74	6.5	6.8	6.65	6.91	6.59	6.77	6.81
	6095	6.29	6.14	6.04	6.02	5.73	6.32	6.01	6.39	6.45	6.2
	6097	6.23	6.71	6.47	6.6	6.67	6.39	6.62	6.61	6.41	6.42
	6098	6.76	6.88	7.05	7.23	7.14	7.28	6.65	6.94	6.94	6.66
	6103	6.46	6.74	6.54	6.12	6.12	6.22	6.74	6.55	5.89	6.18
	6105	6.92	6.92	6.89	7.05	6.87	7.12	6.89	7.1	6.78	7.4
	6106	6.92	6.48	6.45	6.76	6.34	7	6.91	6.53	6.58	6.73
	6108	6.61	5.95	6.52	6.12	5.73	6.47	5.96	6.49	6.7	6.63
	6113	6.16	5.88	5.98	5.5	5.86	5.97	5.71	6.14	6.3	5.94
	6114	6.48	6.52	5.9	5.8	6.02	5.94	6.16	6.36	6.51	6.3
	6118	7.21	7.24	6.97	7.03	6.88	7.27	6.91	7.11	7.17	7.2
	6119	6.35	6.58	5.84	6	5.88	6.41	6.12	6.41	6.39	6.42
	6120	6.83	6.69	6.68	6.57	6.65	6.63	6.43	6.49	6.65	6.84
	6122	6.06	6.03	6.07	5.78	6.14	5.87	6.12	6.29	6.39	5.72
	6125	7.45	7.72	7.71	7.72	7.58	7.72	7.75	7.59	7.85	7.66
	6129	6.43	6.36	6.24	6.19	6.21	6.22	6.34	6.41	6.19	6.25
	6135	6.26	6.95	7	6.86	6.45	7.1	6.5	6.57	6.6	6.23
	6139	6.46	5.82	6.32	6.2	6.59	6.91	5.96	6.03	6.45	6.32
	6140	7.05	7.26	7.23	7.36	7.39	7.19	7.26	7.3	7.18	7.21
	6141	6.9	6.38	6.93	6.89	6.67	6.91	6.75	6.83	6.91	6.68
	6144	6.81	6.74	6.59	6.84	6.84	6.59	6.58	6.9	6.47	6.63
	6147	7.03	5.98	6.41	5.64	6.52	5.97	5.85	6.24	6.3	6.61
	6149	6.4	6.42	5.96	6.25	6.41	6.22	6.67	6.96	6.51	6.63
	6150	6.51	6.42	6.32	6.45	6.14	6.69	6.53	6.49	6.47	6.46
	6165	6.32	5.95	5.84	5.86	5.73	6.12	6.1	5.94	6.26	6.23
	6166	6.13	6	6.58	6.39	6.07	6.41	6.38	6.29	6.39	6.48
	6171	6.48	6.03	6.5	6.61	6.37	6.37	6.27	6.65	6.54	6.27
	6173	7.16	6.87	6.74	6.77	6.95	6.7	7.13	7.22	7.33	6.96
	6175	7.03	7.66	7.48	7.53	7.32	7.29	7.67	7.5	6.93	7.29
	6182	6.46	6.8	6.54	6.51	6.75	6.37	5.98	6.09	6.21	6.5
	6183	6.32	6.69	6.04	6.57	6.32	6.47	6.53	6.93	6.63	6.56
	6187	6.19	6.38	6.01	6.35	6.19	6.47	5.93	6.36	6.7	6.23
	6192	6.43	6.12	6.37	6.27	6.23	6.45	6.01	6.49	6.19	6.23
	6197	6.09	6.64	5.98	6.42	5.83	5.97	6.47	6.7	6.47	6.36
	6204	6.35	6.4	6.17	6.19	6.45	6.57	6.98	7	6.03	6.34
	6217	7.46	7.63	7.6	7.78	7.35	7.48	7.44	7.39	7.47	7.5
	6220	6.43	6.72	6.58	6.47	6.67	6.51	6.55	6.79	6.81	6.4
	6225	6.76	6.6	6.93	6.77	6.57	6.59	6.27	6.47	6.58	7.03
	6229	6.76	6.65	6.3	6.11	6.68	6.41	6.1	6.7	6.47	6.48
	6233	6.19	6.42	6.21	6.46	6.34	6.45	6.71	6.59	6.21	6.25
	6238	6.35	7	6.85	6.81	6.68	6.82	6.64	6.97	6.67	6.42
	6240	6.65	6.22	6.71	6.2	6.83	6.53	6.48	6.43	6.73	6.44
	6241	6.94	6.17	6.35	6.49	6.75	6.27	6.32	6.61	6.53	6.58
	6249	6.32	6.58	6.09	6.35	6.56	6.41	6.32	6.43	6.47	6.34
	6253	6.48	6.91	6.63	6.6	7.2	7.15	6.71	6.27	6.43	6.5
	6259	6.46	6.42	6.45	6.24	6.34	6.47	6.21	6.65	6.67	6.36
	6260	6.63	6.79	7.13	7.24	7.18	6.87	6.84	7.11	6.81	6.74
	6261	6.87	6.71	6.82	6.95	6.77	6.85	6.56	6.74	6.9	6.89
	6262	6.92	6.42	6.56	6.45	6.32	6.8	6.14	6.45	7.06	6.66
	6264	6.81	7.14	7.14	6.78	7.02	7.06	7.18	6.93	6.98	6.73
	6271	7.03	6.67	7.05	6.57	6.7	6.59	6.68	6.87	6.51	6.71
	6273	6.68	6.84	6.88	6.5	6.62	7.06	7.04	6.79	6.83	6.84
	6274	6.29	6.24	6.41	6.39	6.41	6.34	5.83	6.09	6.11	6.16
	6276	7.15	6.67	6.37	6.46	6.82	6.27	6.41	6.74	6.54	6.52
	6292	6.79	6.72	6.64	6.64	6.43	6.49	6.62	6.72	6.67	6.66
	6294	6.9	6.27	6.63	6.06	6.47	6.2	6.32	6.24	6.56	6.59
	6297	6.61	6.77	6.71	6.72	6.86	6.8	7.04	6.85	6.97	6.79
	6298	6.53	5.95	5.98	6.64	6.14	6.43	6.48	6.49	6.37	6.36
	6299	7.31	7.13	7.19	7.34	7.29	7.46	7.51	7.21	7.11	7.27
	6300	6.76	6.58	6.86	6.69	6.9	6.87	6.78	6.68	6.73	6.71
	6301	7.07	7.11	6.93	7.05	6.88	6.69	7.26	6.87	7.18	7.03
	6302	6.38	6.87	7.07	6.87	6.86	7	7.21	6.8	6.77	6.42
	6308	6.94	6.91	6.47	6.71	6.72	6.76	6.99	6.85	6.9	7.08
	6310	6.56	6.03	6.58	6.66	6.29	6.49	6.34	6.99	6.65	6.25
	6318	6.02	6	5.96	6.34	5.94	6.51	6.03	6.03	5.92	6.05
	6319	6.89	6.94	6.93	6.83	6.96	6.82	6.92	6.75	6.86	6.92
	6324	6.35	6.17	6.21	6.31	6.19	5.81	6.51	6.7	6.65	6.38
	6326	6.13	6.24	6.28	6.28	6.34	6.39	6.65	6.8	6.23	6.34
	6327	7.2	6.91	6.93	7.16	6.86	6.85	6.94	7.15	6.97	7.34
	6328	6.92	7.15	6.97	7.3	7.16	7.35	7.3	7	7.12	6.91
	6329	6.61	6.72	6.73	6.68	6.62	6.84	6.61	6.45	6.62	6.66
	6330	6.56	6.95	6.97	7.09	7.14	7.16	7.16	6.88	6.91	7.07
	6331	6.76	7.16	6.74	6.85	7.08	7.03	6.87	6.82	6.96	6.79
	6335	5.94	5.88	6.26	5.88	6.39	6.34	6.27	6.27	5.89	6.13
	6340	7.01	6.14	6.54	6.31	6.7	6.47	6.87	6.8	6.58	6.79
	6341	6.4	6.22	6.14	6.51	6.12	6.3	6.51	6.67	6.56	6.44
	6342	6.38	5.88	5.96	5.69	5.7	5.94	6.29	6.36	6.49	6.36
	6347	7.13	6.6	6.74	6.78	6.5	6.72	6.41	6.59	6.54	6.46
	6350	7.1	6.8	7.18	7.1	6.94	7.03	6.84	7	6.84	7.12
	6353	6.65	7.09	6.79	7.21	6.61	6.84	6.65	6.8	6.67	6.61
	6354	6.4	6.24	5.8	6.38	6.05	6.47	6.67	6.61	6.43	6.34
	6356	7	6.94	7.33	7.27	7.25	7.07	7.44	7.26	7.16	7.21
	6358	6.43	6.52	6.74	6.28	6.36	6.3	6.27	6.29	6.03	6.42
	6368	7.24	7.94	7.61	7.75	7.74	7.69	7.82	7.8	7.44	7.57
	6371	6.68	6.19	6.09	6.25	6.54	6.39	6.25	6.19	5.97	6
	6380	6.53	6.58	6.98	6.58	6.62	6.88	6.74	6.82	6.9	6.5
	6384	7.78	8.07	7.92	8.02	7.87	7.71	7.97	7.67	7.67	7.68
	6389	7.56	8.05	7.99	7.96	7.82	7.72	7.88	7.75	7.92	7.85
	6390	6.19	6.31	6.47	6.34	6.27	6.51	6.23	6.36	6.11	5.78
	6391	6.7	6.8	6.45	6.62	6.52	6.7	6.47	6.74	6.65	6.7
	6392	6.23	6.46	5.77	5.73	5.97	6	6.48	6.51	5.89	5.75
	6395	6.58	6.42	6.63	6.42	6.61	6.55	7	7.01	6.73	6.96
	6396	6.29	6.27	6.12	6.49	6.14	6.27	6.41	6.43	6.11	5.82
	6411	6.85	6.17	6.68	6.27	6.92	6.74	6.77	6.59	6.6	6.52
	6413	6.48	6.27	6.45	6.32	6.56	6.43	6.45	6.53	6.14	6.56
	6414	6.92	5.91	5.9	5.71	6.23	5.91	5.93	5.94	6.32	6.84
	6415	7.18	7.05	7.34	7.19	7.11	7.07	7.15	7.35	7.34	7.3
	6422	6.76	6.58	6.71	6.6	6.61	6.79	6.56	6.72	6.41	6.68
	6423	6.43	6.65	6.63	6.86	6.59	6.65	6.58	6.65	6.54	6.34
	6424	6.56	6.84	6.58	6.79	6.76	6.55	6.75	6.9	6.77	6.66
	6425	6.09	6.44	6.14	6.52	6.34	6.09	6.55	6.51	6.32	6.03
	6427	6.72	7.18	6.96	6.9	6.98	6.8	7.07	7.04	7.07	7.04
	6428	7.05	7.2	7.05	7	6.9	6.88	6.81	7.07	6.97	6.92
	6435	6.56	6.4	6.32	5.84	6.09	5.97	6.72	6.72	6.51	6.44
	6443	7.18	7.29	7.05	6.85	7.32	7.02	6.87	6.8	6.96	7.16
	6444	7.07	6.95	7.01	6.97	7.23	6.99	7.1	6.59	6.94	6.98
	6449	7.38	7.48	6.9	6.61	6.9	7.14	6.77	6.8	7.36	7.59
	6450	6.19	5.91	5.84	5.66	5.76	5.97	6.21	6.11	6.26	6.3
	6451	6.72	6.19	5.77	6.07	6.05	6.14	5.91	6.06	6.43	6.56
	6455	6.46	6.17	6.48	6.34	6.25	6.27	6.4	6.14	6.67	6.3
	6461	6.58	6.65	5.96	6.09	6.25	5.81	6.21	5.97	6.58	6.44
	6465	6.48	6.22	6.39	6.28	6.05	6.47	6.03	5.94	6.45	6.66
	6466	6.63	6.44	6.3	6.51	6.68	6.47	6.43	6.74	6.78	6.13
	6474	7.12	6.79	6.77	6.95	7.23	6.84	6.56	6.67	7.11	7
	6484	6.72	6.76	7.05	6.94	7.26	7.28	6.91	7.2	7.13	7.15
	6485	6.94	6.74	6.83	6.75	6.73	6.99	7.22	6.87	6.94	6.84
	6489	6.35	6.17	6.35	6.37	6.43	6.53	6.64	6.22	6.3	6.13
	6490	7.01	6.8	7	6.54	6.8	6.97	7.12	6.61	6.73	6.94
	6492	6.43	6.17	6.37	6.31	6.49	6.09	6.29	6.29	6.19	6.36
	6495	6.83	6.69	6.43	6.7	6.67	6.41	6.62	6.77	6.93	6.44
	6496	7.01	6.14	6.24	6.45	6.49	6.77	6.77	6.39	6.94	6.54
	6515	6.26	6.09	6.14	5.88	6.49	6.17	6.41	6.39	6.35	6.56
	6516	6.09	6.46	6.41	6.6	6.54	6.51	6.72	6.61	6.6	6.34
	6518	7.08	6.97	7.07	7.27	7.29	7.03	7.28	7.13	7.05	7.29
	6524	6.63	6.77	6.89	6.68	6.62	6.9	6.94	6.8	6.75	6.38
	6525	6.56	5.78	6.01	5.98	6.34	6	6.23	6.45	6.19	6.52
	6526	6.23	6.09	6.26	6.31	6.27	6.37	6.38	6.87	6.06	6.23
	6529	6.16	6.42	6.12	6.02	6.25	6.34	6.14	6.34	6.43	6.36
	6532	6.19	6.09	6.3	5.94	6.52	6.17	6.03	6.47	6.7	6.27
	6534	6.48	6.62	6.52	6.09	6.29	6.39	6.56	6.77	6.6	6.32
	6536	6.26	6.56	6.04	6.43	6.27	6.53	6.48	6.34	5.82	6.23
	6538	6.61	6.64	6.83	6.68	6.79	6.45	6.94	6.74	6.7	6.44
	6539	6.46	6.48	6.28	6.56	6.84	6.39	6.53	6.22	6.56	6.63
	6542	7.15	6.76	6.59	6.46	7	6.85	6.65	6.36	6.86	6.61
	6543	7.07	6.92	6.97	6.93	7.37	6.96	7.01	6.93	7.06	6.81
	6544	6.46	5.88	6.17	5.98	6.36	6.09	6.77	6.65	5.79	6.23
	6562	6.72	6.4	6.01	6.06	6.25	6.61	6.4	6.34	6.23	6.3
	6573	6.4	6.42	5.96	6.43	6.61	6.22	6.29	6.55	6.03	6.05
	6574	6.35	6.4	6.41	6.54	6.36	6.47	6.83	6.91	6.58	6.5
	6581	6.13	6.64	5.9	5.86	6.27	6.45	6.16	6.24	6.32	6.08
	6582	6.89	7.39	6.73	6.65	7	6.93	6.5	6.61	6.78	6.73
	6584	6.46	7.09	6.73	6.87	6.87	6.84	7.06	7.27	6.72	6.65
	6586	6.65	6.46	6.01	5.58	5.8	6.06	6.97	6.67	6.47	6.4
	6587	6.87	6.72	6.69	6.45	6.79	6.45	6.48	6.67	6.63	6.76
	6589	7.72	7.52	7.58	7.42	7.16	7.32	7.29	7.35	7.12	7.21
	6605	6.7	6.58	6.85	6.57	6.8	6.85	6.81	6.55	6.77	6.59
	6608	6.61	6.14	6.3	6.37	6.45	6.67	6.64	6.85	6.32	6.32
	6610	6.74	6.5	7.01	7.06	6.76	6.94	6.75	6.65	6.73	6.79
	6611	6.4	6.36	6.77	6.39	6.59	6.41	6.36	6.88	6.75	6.42
	6625	7.21	7.13	6.79	6.94	7.01	6.43	7.12	6.8	6.65	6.36
	6629	6.9	6.31	6.93	6.6	6.57	6.59	7.07	7.01	6.62	6.92
	6638	7.13	7.05	7.67	7.29	7.57	7.67	7.19	6.51	7.16	7.42
	6640	6.96	6.94	7.06	7.05	6.82	6.63	6.89	7.17	6.45	6.73
	6646	6.43	6.06	6.19	5.94	6.16	6.27	6.12	6.03	6.35	6.25
	6668	6.53	6.12	6.45	6.69	6.59	6.51	6.29	6.39	6.53	6.68
	6672	6.98	7.37	6.86	7.14	7.05	7	6.93	7.01	7.03	6.91
	6685	6.51	6.5	6.37	6.58	6.21	6.37	5.93	6.32	6.54	6.54
	6689	6.96	6.69	6.76	6.82	6.72	6.61	6.81	6.9	6.83	6.18
	6690	6.53	6.34	6.68	6.6	6.52	6.39	6.05	6.27	6.51	6.3
	6691	6.83	6.36	6.54	6.35	6.34	7.04	6.75	6.09	6.6	6.71
	6693	6.7	5.98	6.12	6.16	6.59	6.69	6.91	6.32	6.11	6.16
	6697	6.98	7.88	7.51	7.47	7.74	7.49	7.66	7.5	7.46	7.22
	6701	6.35	6.48	6.5	6.81	6.34	6.17	6.32	6.36	6.21	6.34
	6702	6.06	6.14	6.09	6	5.86	5.91	5.83	5.94	5.79	5.97
	6705	6.48	6.64	6.37	6.89	6.41	6.76	6.43	6.39	6.65	6.68
	6711	6.48	6.5	6.28	6.38	6.19	6.14	6.25	6.32	6.11	6.18
	6721	7.12	5.95	6.58	6.27	6.62	6.25	6.19	6.32	6.23	6.18
	6731	6.48	6.31	6.17	6.3	6.36	6.49	6.36	6.43	6.35	6.59
	6746	7.42	6.38	7.74	7.07	7.07	6.94	7.31	7.11	7.66	7.67
	6747	7.46	7.2	7.69	7.32	7.27	7.06	7.36	7.49	7.59	7.56
	6748	6.23	6.56	5.96	5.98	6.16	6.25	6.03	6.11	6.03	6
	6753	6.81	6.48	6.92	6.76	6.98	6.74	7.02	6.77	7.12	7.07
	6762	7.42	7.92	7.74	7.93	7.68	7.27	7.72	7.45	7.46	7.33
	6784	7.21	7.86	6.77	6.22	8.43	8.52	5.96	6.36	6.49	6.71
	6786	9.93	8.33	9.55	8.44	8.43	8.63	8.19	8.32	9.36	9.41
	6787	7.55	7.42	6.96	6.51	7.65	7.82	6.23	6.77	6.97	6.98
	6788	9	9.36	8.2	7.3	9.81	9.89	7.51	7.77	8.21	8.45
	6794	7.84	7.35	7.74	6.84	7.52	7.93	6.59	6.83	7.29	7.44
	6802	8.17	7.16	7.14	6.78	7.35	7.89	6.72	6.72	7.82	7.85
	6807	8.11	7.01	7.6	6.63	7.21	7.14	6.5	6.68	7.6	7.69
	6814	6.09	5.75	6.04	5.98	6.27	6.94	5.88	5.87	5.95	6.11
	6831	6.85	5.88	6.71	6.06	6.52	7.03	6.32	6.34	6.6	6.61
	6832	7.13	7.09	7.14	6.83	7.08	6.45	7.54	7.68	7.33	7.35
	6838	6.16	5.98	5.93	5.96	6.07	5.77	6.55	6.45	5.92	6.42
	6839	6.53	6.5	6.8	6.58	6.37	6.45	6.45	6.53	6.86	6.68
	6853	6.06	5.88	5.8	6.07	6.07	5.97	6.12	6.09	6	6.08
	6855	6.06	6.48	5.98	6.19	5.76	6.03	5.68	5.8	5.75	6.03
	6856	7.13	7.2	7.41	7.36	7.27	7.07	7.48	7.5	7.48	7.54
	6858	6.81	6.6	6.68	6.51	7.07	6.61	6.68	6.9	6.86	6.81
	6864	7.08	6.38	6.48	6.09	6.84	6.7	6.65	6.57	6.83	6.82
	6870	6.32	6.79	6.82	6.72	6.72	6.41	6.71	6.41	6.41	6.44
	6877	6.63	6.27	6.24	6.28	6.25	6.25	6.16	6.59	6.23	6.42
	6882	6.83	6.54	6.93	6.83	7.02	6.94	7.15	7.07	7.03	6.68
	6883	6.26	6.76	6.74	6.64	6.65	6.63	6.82	6.59	6.93	6.81
	6886	7.27	7.41	7.5	7.28	7.27	7.12	7.08	7.06	7.24	7.24
	6887	6.58	5.98	6.09	6.2	6.57	6.39	6.51	6.22	6.32	6.54
	6888	6.43	6.12	6.43	5.94	5.99	6.12	6.47	6.67	6.8	6.63
	6889	6.38	6.24	6.3	6.42	6.64	5.94	6.58	6.88	6.53	6.23
	6890	7.08	6.94	7.39	7.27	7.27	7.08	7.35	7.41	7.25	7.47
	6892	6.23	6.42	6.41	6.34	6.37	6.3	6.62	6.53	6.45	6.27
	6893	6.94	7	7.44	7.07	6.8	6.77	6.98	6.77	6.35	6.73
	6895	7.08	7.38	7.31	7.21	7.14	7.59	7.38	7.15	7.2	7.07
	6896	6.13	6.52	6.26	6.41	6.27	6.47	6.19	6.61	6.08	6.34
	6897	6.76	7.31	6.71	6.83	6.7	6.97	6.93	7.06	6.93	6.78
	6899	7.12	7.5	7.55	7.35	7.57	7.5	7.16	7.01	7.06	7.2
	6900	7.01	7.26	6.97	7.14	6.8	7.15	6.84	6.7	6.78	6.81
	6903	7.18	6.62	6.89	7.01	7.13	7.31	7.21	6.96	7.19	6.89
	6904	7.38	7.14	7.26	7.17	7.44	7.26	7.3	7.1	7.31	7.36
	6905	7.27	6.88	7.2	7.03	7.17	7.11	7.09	7.23	7.29	7.07
	6906	7.01	7.31	6.98	7.07	6.99	6.82	6.79	7.42	7.11	6.99
	6907	7.1	7.11	6.94	7.14	6.96	6.93	7.12	6.9	7.2	7.12
	6910	6.4	6.62	6.28	6.56	6.47	6.63	6.27	6.53	6.47	6.36
	6911	7.75	7.46	7.66	7.56	7.82	7.8	7.92	7.67	7.82	8.05
	6913	6.83	6.95	7.02	6.9	6.91	6.72	6.67	7.06	6.96	7.09
	6916	6.43	5.88	6.24	5.8	6.19	5.97	5.98	5.91	6.43	6.34
	6928	6.53	6.77	6.64	6.57	6.45	6.41	6.58	7.07	6.32	6.38
	6930	6.38	6.82	6.26	6.28	6.07	6.55	6.45	6.24	6.47	6.66
	6932	7.05	6.38	6.97	6.43	6.73	6.74	6.72	6.75	6.9	6.78
	6933	7.72	7.29	7.66	7.65	7.48	7.83	7.5	7.44	7.5	7.51
	6938	7.05	7.34	7.43	7.6	7.39	7.58	7.5	7.28	7.29	7.46
	6942	7.21	6.88	6.83	6.45	7.2	6.88	7.03	6.85	6.67	7.18
	6945	6.4	6.42	6.52	6.42	6.5	6.34	6.81	6.45	6.3	6.27
	6947	6.58	6.6	5.98	6.27	6.12	5.94	6.12	6.06	6.26	6.4
	6949	6.26	6.29	6.48	6.5	6.21	6.43	6.34	6.14	6.28	6.3
	6952	6.76	7.44	7.13	7.22	7.3	7.5	7.08	6.57	6.81	6.82
	6956	6.68	6.69	7.13	7.05	6.87	6.87	7.08	6.61	6.9	7.23
	6966	6.16	6.29	7.04	6.74	6.7	6.91	6.87	6.67	6.41	6.38
	6971	7.44	7.06	7.01	6.65	6.34	5.94	7.11	7.12	7	7.19
	6974	6.92	6.91	7.26	7.07	7.16	7.14	7.1	7.1	6.77	6.85
	6976	6.19	6.12	5.96	5.73	5.86	5.91	5.85	6.09	6.32	6.05
	6977	6.26	6.09	6.14	5.5	6.49	6.72	6.14	6.03	6.16	6.89
	6978	6.9	6.62	6.88	6.66	6.79	7.19	6.74	6.79	6.9	7.1
	6980	6.4	6.34	7.13	6.66	6.86	6.76	6.87	6.65	6.77	6.95
	6981	7.2	6.52	7.31	6.81	7.39	7.21	7.31	6.79	7.27	7.28
	6985	6.9	6.56	6.52	6.47	6.32	6.47	6.58	6.79	7.03	6.71
[truncated: 30,440 more rows]

## Sheet: C
	Peak unique ID	Chromosome	Start	End	Regul Type	Ensembl Regulatory ID	Nearest Genes	Nearest Genes Position	logFC	p-value
	37822	chr14	98953514	98953906	Enhancer	ENSR00000988844			0.515881	0.000125334
	24498	chr11	122196995	122197503	Enhancer	ENSR00001188135	MIR100HG	in gene	-0.531603	0.000130499
	2706	chr01	33410090	33410693	in_gene		PHC2	in gene	-0.531728	0.000259739
	44107	chr16	22126027	22126444	in_gene		VWA3A	in gene	-0.521792	0.000282026
	84444	chr03	141360921	141361542	CTCF_Binding_Site	ENSR00000702886	ZBTB38	in gene	-0.506849	0.000318692
	61278	chr02	25228746	25229397	CTCF_Binding_Site	ENSR00000600035	DNMT3A	downstream	0.467783	0.000324298
	60898	chr02	17934617	17935139	Enhancer	ENSR00000598455	KCNS3	downstream	-0.478845	0.000330851
	103636	chr06	56713332	56713736	Enhancer	ENSR00001111694	DST	in gene	-0.483013	0.000355134
	45246	chr16	57194576	57194999	5'UTR		FAM192A, RSPRY1	upstream, in gene	-0.476661	0.000408139
	115416	chr08	26265433	26265824	intergenic				-0.461893	0.000506613
	45632	chr16	67055705	67056189	Enhancer	ENSR00001002773	CBFB	in gene	-0.485156	0.000520872
	95997	chr05	84494425	84494921	in_gene		LOC105379057, LOC105379056	in gene, in gene	-0.478483	0.00054504
	112587	chr07	121083083	121083445	Enhancer	ENSR00001276369	CPED1, RNA5SP241	in gene, downstream	-0.476429	0.000595274
	101786	chr06	26351432	26351885	Enhancer	ENSR00001108545			-0.462213	0.000601908
	12621	chr10	12707426	12707964	in_gene		CAMK1D	in gene	-0.534188	0.00064016
	63002	chr02	61620507	61621267	Enhancer	ENSR00000607418			-0.457409	0.000647859
	32582	chr13	46354755	46355289	Enhancer	ENSR00000062386	KIAA0226L	in gene	-0.479075	0.000662094
	1685	chr01	21703417	21704021	Enhancer	ENSR00000920990	USP48	in gene	-0.433085	0.000680376
	83893	chr03	129525349	129525742	Enhancer	ENSR00000700486	IFT122, RHO	downstream, upstream	-0.445975	0.000793393
	57442	chr19	16889468	16889859	Promoter	ENSR00000586042	SIN3B, F2RL3, CPAMD8	downstream, in gene, downstream	0.45997	0.000886412
	22029	chr11	69018819	69019344	5'UTR		MRGPRF, MRGPRF-AS1	upstream, downstream	0.412473	0.00095422
	101940	chr06	28542596	28543259	3'UTR		GPX5, TRI-TAT3-1, TRR-TCG5-1	downstream, downstream, downstream	-0.463763	0.000967079
	126948	chrX	47560922	47561643	Promoter	ENSR00000246421	ARAF	in gene	0.434837	0.00104128
	7581	chr01	156504979	156505678	Promoter	ENSR00000014211	MEF2D, LOC102724180	upstream, upstream	0.453382	0.00105695
	94225	chr05	38441742	38442145	CTCF_Binding_Site	ENSR00000314565	EGFLAM	in gene	-0.383598	0.00108982
	72968	chr20	45880919	45881419	3'UTR		ZSWIM3, ZSWIM1, SPATA25, NEURL2, CTSA	downstream, in gene, downstream, downstream, upstream	0.420422	0.00116589
	112080	chr07	105198088	105198674	Enhancer	ENSR00000834741	SRPK2	in gene	-0.443899	0.00120981
	51359	chr17	63841591	63842018	Promoter	ENSR00000096846	PSMC5, SMARCD2	downstream, in gene	-0.418359	0.00126367
	68681	chr02	215635646	215636145	CTCF_Binding_Site	ENSR00000636239	LINC00607, LOC102724861	in gene, in gene	-0.401915	0.00129693
	36406	chr14	69077855	69078244	Enhancer	ENSR00001200863	DCAF5	in gene	-0.424199	0.00131227
	64837	chr02	105977218	105977746	Enhancer	ENSR00001226688	LOC105373531	downstream	-0.382873	0.00143257
	10666	chr01	222084935	222085458	intergenic				-0.462307	0.00146531
	100239	chr05	180333667	180334033	in_gene		GFPT2	in gene	-0.398305	0.00147675
	52382	chr17	77778905	77780488	Enhancer	ENSR00000565215			0.38892	0.0014963
	72108	chr20	33373665	33374216	in_gene		CDK5RAP1	in gene	-0.445711	0.00149789
	97192	chr05	127011144	127011535	Enhancer	ENSR00001100667	MARCH3	in gene	-0.442202	0.0015637
	4902	chr01	70459775	70460223	Enhancer	ENSR00000361544	LOC105378793	in gene	-0.41759	0.00156855
	79389	chr03	17039537	17040069	Enhancer	ENSR00001063070	PLCL2	in gene	-0.499216	0.00157897
	117172	chr08	74581636	74582074	Enhancer	ENSR00001281251	LOC105375904	downstream	-0.441093	0.00158525
	117631	chr08	94059304	94059786	Enhancer	ENSR00000862445			-0.431536	0.00159881
	120984	chr09	21728708	21729239	intergenic				-0.408228	0.00160003
	62421	chr02	45681604	45682044	Enhancer	ENSR00000604541	PRKCE, LOC105374580	in gene, upstream	-0.446446	0.00160356
	13797	chr10	35574775	35575539	3'UTR		CCNY	downstream	-0.450962	0.00162509
	75789	chr21	46122099	46122580	Enhancer	ENSR00001057171	COL6A2	in gene	-0.399771	0.00162719
	52261	chr17	76671467	76672093	Promoter	ENSR00000098615	LOC105274304, MXRA7	upstream, downstream	0.369809	0.00167443
	39074	chr15	39358358	39358948	Enhancer	ENSR00000513143			-0.42824	0.00168466
	113802	chr07	149690707	149691411	3'UTR		TRC-GCA17-1	downstream	-0.373949	0.00173336
	62758	chr02	54065395	54065798	Enhancer	ENSR00000606141			-0.42658	0.00174045
	107247	chr06	164322377	164322950	in_gene		LOC105378107, LOC105378108	in gene, in gene	-0.447056	0.00178538
	30788	chr12	124381821	124382165	in_gene		NCOR2	in gene	0.43931	0.00178968
	8133	chr01	167442162	167442553	CTCF_Binding_Site	ENSR00000255141	CD247	in gene	-0.428824	0.00183665
	48475	chr17	17849082	17849650	Enhancer	ENSR00001212016	TOM1L2, LOC100507131	in gene, downstream	0.386458	0.00190765
	110987	chr07	77455302	77455750	Enhancer	ENSR00001127072	LOC105375362	in gene	-0.403369	0.00192797
	29049	chr12	92928503	92929825	Promoter	ENSR00000055503	EEA1	in gene	0.364461	0.0019802
	52547	chr17	79607911	79608364	Enhancer	ENSR00001215386	RBFOX3, LOC644767	in gene, upstream	0.406897	0.00201977
	84995	chr03	154324213	154324708	Promoter	ENSR00000160576	DHX36	in gene	0.414035	0.00209342
	99930	chr05	175922136	175922737	Enhancer	ENSR00000191181			-0.490943	0.00216384
	45282	chr16	57628046	57628823	Promoter	ENSR00000538663	ADGRG1	in gene	0.389421	0.00224602
	7903	chr01	162003001	162003669	in_gene		OLFML2B	in gene	0.413117	0.00231995
	8488	chr01	175029646	175030142	Enhancer	ENSR00001172805	MRPS14	upstream	0.356034	0.00232247
	6981	chr01	148303201	148303804	5'UTR		LOC105371225, LOC101929325, TRH-GTG1-4	upstream, downstream, upstream	-0.374466	0.00236752
	84371	chr03	140022325	140022819	in_gene		CLSTN2	in gene	0.392284	0.00241347
	83773	chr03	128060899	128061581	Enhancer	ENSR00000700054	LOC102723759, SEC61A1, RUVBL1	upstream, in gene, downstream	-0.37929	0.00242763
	46177	chr16	75251432	75252052	Promoter	ENSR00000087975	BCAR1, LOC105371344	in gene, upstream	0.349179	0.00247899
	23277	chr11	95149662	95150038	5'UTR		LOC101929295	upstream	0.38692	0.00248114
	73034	chr20	46558440	46558935	5'UTR		OCSTAMP, SLC13A3	upstream, in gene	-0.400522	0.0025018
	90794	chr04	118981813	118982224	Enhancer	ENSR00000734572	SYNPO2, LOC105377394	in gene, in gene	-0.441535	0.00251409
	76877	chr22	29766633	29767588	Promoter	ENSR00000145107	ZMAT5, UQCR10	upstream, upstream	0.350753	0.00253991
	113980	chr07	152145797	152146353	Enhancer	ENSR00001133411	KMT2C	in gene	-0.427301	0.00258643
	68442	chr02	207394630	207395375	Enhancer	ENSR00000634843			-0.393024	0.00264779
	75310	chr21	39633800	39634244	Enhancer	ENSR00001237524	B3GALT5, LOC105372805	in gene, upstream	-0.426974	0.00274746
	2264	chr01	27817144	27817703	Enhancer	ENSR00000351894	STX12	in gene	-0.386631	0.00274782
	50775	chr17	51121619	51122119	Promoter	ENSR00000095792	SPAG9	upstream	0.394689	0.00274856
	86603	chr03	194270809	194271825	5'UTR		LOC105374289	upstream	0.382035	0.00277786
	62514	chr02	46616428	46617404	Promoter	ENSR00000116670	PIGF, CRIPT	in gene, upstream	0.352052	0.00280024
	38487	chr15	22968345	22968820	in_gene		CYFIP1	in gene	-0.414067	0.00282269
	101856	chr06	27495372	27496312	in_gene		TRS-AGA2-4, TRS-AGA2-5, TRD-GTC2-11, TRS-TGA4-1	in gene, upstream, upstream, downstream	-0.355621	0.00284956
	6746	chr01	120844068	120844997	3'UTR		NBPF26, TRN-GTT7-1, RNVU1-19	downstream, upstream, downstream	-0.406935	0.00299756
	76768	chr22	28116283	28116913	in_gene		TTC28, LOC105372982	in gene, upstream	-0.373609	0.00301612
	69120	chr02	220847477	220848110	Enhancer	ENSR00001231542			-0.395806	0.00302357
	41101	chr15	72230138	72230590	Promoter	ENSR00000278239	PKM	in gene	0.363725	0.00303655
	125008	chr09	127923763	127924048	Enhancer	ENSR00001289302	ST6GALNAC4, PIP5KL1	upstream, in gene	-0.404527	0.00305227
	25112	chr11	132071995	132073102	Enhancer	ENSR00000963600	NTM	in gene	-0.4152	0.00307209
	1663	chr01	21541888	21542355	Enhancer	ENSR00000920970	ALPL, LOC105376833	in gene, downstream	-0.383874	0.00315144
	56351	chr19	4328179	4328772	Promoter	ENSR00000106189	FSD1, STAP2	downstream, in gene	0.431038	0.00315313
	70571	chr20	856286	856829	intergenic				0.387523	0.00319672
	110761	chr07	74013836	74014271	Enhancer	ENSR00000828321			0.370027	0.00325289
	64652	chr02	101517155	101517757	intergenic				-0.408916	0.00325681
	100002	chr05	177071551	177072170	CTCF_Binding_Site	ENSR00000318780	ZNF346	in gene	-0.395471	0.00325891
	14621	chr10	60123209	60124068	in_gene		ANK3	in gene	-0.417257	0.00331073
	9993	chr01	207052863	207053558	Promoter	ENSR00000019104	PFKFB2, YOD1	in gene, upstream	0.341216	0.003374
	114593	chr08	10152239	10152641	Enhancer	ENSR00000220932	MSRA	in gene	-0.405719	0.00338226
	3948	chr01	52552628	52553900	Promoter	ENSR00000006402	ZCCHC11, LOC105378723, LOC105378722	in gene, downstream, in gene	0.389712	0.00340984
	79982	chr03	33658900	33659328	Promoter	ENSR00000150654	CLASP2	in gene	0.365857	0.00352782
	43791	chr16	14686064	14686775	Enhancer	ENSR00001207880	PLA2G10, LOC105371095	in gene, downstream	-0.372513	0.00358391
	43942	chr16	18932603	18933041	Enhancer	ENSR00001208098	SMG1	upstream	-0.419421	0.00361259
	102125	chr06	30888492	30888832	in_gene		DDR1, MIR4640	in gene, upstream	-0.378406	0.00361318
	77985	chr22	43014929	43015516	Promoter	ENSR00000146884	PACSIN2	in gene	0.361826	0.00362074
	1842	chr01	23556089	23556789	Promoter	ENSR00000003056	LOC105376859, ID3	in gene, downstream	0.447901	0.0036378
	52514	chr17	79020026	79020525	in_gene		C1QTNF1-AS1, C1QTNF1	in gene, upstream	0.439941	0.00365724
	101835	chr06	27230157	27230715	3'UTR		TRL-TAA4-1, TRV-AAC5-1, TRI-AAT5-5	downstream, upstream, downstream	-0.412587	0.00378265
	71545	chr20	20712401	20713127	5'UTR		RALGAPA2	upstream	0.338392	0.00379857
	36961	chr14	77040219	77041112	Promoter	ENSR00000502837	LOC105370579, LOC283575	upstream, upstream	0.365512	0.00385175
	10216	chr01	210687524	210688023	Open_chromatin	ENSR00001174466	KCNH1	in gene	-0.36799	0.00385714
	11642	chr01	240350818	240351416	Enhancer	ENSR00000939450	FMN2	in gene	-0.40353	0.00389361
	3141	chr01	39954866	39955450	Promoter	ENSR00000354734	MFSD2A	in gene	0.367983	0.00390909
	76985	chr22	30829930	30830508	in_gene		OSBP2	in gene	-0.38618	0.00391046
	62827	chr02	54903938	54904553	in_gene		EML6	in gene	-0.352139	0.00395754
	95078	chr05	64144506	64145229	3'UTR		LOC105379000	downstream	-0.350314	0.00403055
	11467	chr01	234997108	234997813	intergenic				0.326369	0.00414332
	20420	chr11	35337142	35337919	in_gene		SLC1A2	in gene	-0.360156	0.00418699
	91903	chr04	153541418	153541902	in_gene		KIAA0922, LOC105377498	in gene, in gene	-0.368135	0.0041985
	99072	chr05	158456696	158457164	Enhancer	ENSR00001103738			-0.439401	0.00424058
	70435	chr02	241314829	241316586	Promoter	ENSR00000133263	HDLBP, SEPT2	upstream, in gene	0.357548	0.00425894
	79093	chr03	12954940	12955693	in_gene		IQSEC1	in gene	0.342859	0.00427826
	11044	chr01	228141573	228142004	Promoter	ENSR00000021267	GUK1, GJC2	in gene, upstream	0.371891	0.0042851
	50476	chr17	47967646	47968270	5'UTR		PRR15L, CDK5RAP3	upstream, in gene	-0.390652	0.00431834
	75407	chr21	41947802	41948668	Enhancer	ENSR00001237643	C2CD2	in gene	0.356943	0.00435781
	66743	chr02	160836641	160837150	Enhancer	ENSR00000625843			-0.420218	0.00441567
	89401	chr04	73707895	73708243	5'UTR		LOC105377272	upstream	-0.34906	0.00443
	46854	chr16	86585974	86586699	3'UTR		FOXL1	downstream	-0.356949	0.00443149
	16549	chr10	96814311	96814731	intergenic				-0.399146	0.00445599
	47595	chr17	4204295	4204586	Enhancer	ENSR00000547669	ANKFY1	in gene	-0.361946	0.00448261
	60748	chr02	12492982	12493597	in_gene		LOC100506457	in gene	-0.358685	0.0045276
	7433	chr01	155070872	155071517	CTCF_Binding_Site	ENSR00000373585	LOC100505666, ADAM15, EFNA4, EFNA3	upstream, downstream, downstream, upstream	-0.35362	0.00453914
	19556	chr11	13984583	13985117	Enhancer	ENSR00001183471	SPON1	in gene	-0.361711	0.00454862
	47701	chr17	5485896	5487057	Promoter	ENSR00000090627	DERL2, MIS12	in gene, in gene	0.349336	0.00456686
	48784	chr17	21979517	21979776	CTCF_Binding_Site	ENSR00001007891			-0.379126	0.00459125
	94695	chr05	54663851	54664232	Enhancer	ENSR00000754955	LOC102467080	in gene	-0.376029	0.00460179
	108694	chr07	23013743	23014468	Promoter	ENSR00000209453	FAM126A, LOC105375185	in gene, upstream	0.338881	0.00462966
	97184	chr05	126884300	126884815	Enhancer	ENSR00000768458	MARCH3	in gene	-0.405258	0.00467194
	12484	chr10	10605570	10606258	intergenic				-0.36667	0.0047135
	35164	chr14	38208993	38209661	Promoter	ENSR00000274199	SSTR1	in gene	-0.346285	0.00482015
	86371	chr03	188594104	188594553	in_gene		LPP	in gene	-0.396963	0.00482861
	71043	chr20	8756388	8756824	in_gene		PLCB1	in gene	-0.351854	0.00484218
	2138	chr01	26772633	26773114	in_gene		ARID1A	in gene	-0.345711	0.00484343
	47071	chr16	88662888	88664056	Promoter	ENSR00000089557	MVD, SNAI3-AS1	upstream, in gene	0.35851	0.00486651
	7176	chr01	151846214	151846635	Enhancer	ENSR00000930973	C2CD4D, LOC100132111, THEM5	upstream, downstream, downstream	-0.361493	0.00491026
	68378	chr02	205947780	205948407	CTCF_Binding_Site	ENSR00000295698			-0.360972	0.00502645
	90680	chr04	113300352	113300843	Enhancer	ENSR00000733747	ANK2	in gene	-0.37091	0.0050306
	90494	chr04	106583541	106584054	Enhancer	ENSR00000732469	LOC105377356	in gene	-0.449144	0.00504374
	3854	chr01	50959947	50960681	Promoter	ENSR00000006237	FAF1, CDKN2C	upstream, upstream	0.367471	0.00506515
	58779	chr19	42396821	42397520	Promoter	ENSR00000109808	CNFN, LOC101930071, LIPE-AS1, LIPE	upstream, in gene, in gene, downstream	0.343566	0.00507472
	93717	chr05	17203289	17203793	CTCF_Binding_Site	ENSR00000314112	LOC285696	in gene	-0.349327	0.00507927
	50470	chr17	47895608	47896664	Promoter	ENSR00000095234	LOC102724532, SP2, SP2-AS1	upstream, in gene, downstream	0.361898	0.00508893
	60122	chr02	46335	47696	Promoter	ENSR00000111905	FAM110C	in gene	0.389419	0.00510759
	15010	chr10	69474781	69475439	in_gene		TSPAN15	in gene	-0.393177	0.00520215
	122071	chr09	75038980	75039503	Enhancer	ENSR00001286662			-0.420796	0.00522124
	18770	chr11	1953485	1953879	Enhancer	ENSR00000952395	MRPL23	in gene	0.355312	0.00526322
	93228	chr05	6158855	6159396	intergenic				-0.385487	0.00539561
	40639	chr15	66774206	66774693	CTCF_Binding_Site	ENSR00000519146	SMAD6	in gene	-0.357992	0.00541752
	40385	chr15	63503221	63504872	Promoter	ENSR00000077809	USP3	upstream	0.337478	0.00543365
	19740	chr11	17531646	17532177	Enhancer	ENSR00000954073	USH1C	in gene	-0.364935	0.00545579
	3791	chr01	48494189	48494804	Enhancer	ENSR00000006140			-0.411451	0.00552244
	64001	chr02	85433646	85434171	in_gene		SH2D6	in gene	0.32728	0.00552777
	67143	chr02	172710576	172711108	CTCF_Binding_Site	ENSR00000294745			-0.354393	0.00553348
	107559	chr06	169263783	169264235	Enhancer	ENSR00001270941	THBS2	upstream	0.357302	0.00554618
	26716	chr12	31518757	31519253	in_gene		DENND5B	in gene	-0.384009	0.00556988
	90659	chr04	112840055	112840500	Enhancer	ENSR00000733612	ANK2	in gene	-0.399441	0.00560784
	78350	chr22	46984855	46985744	Enhancer	ENSR00000674471	TBC1D22A	in gene	-0.351444	0.00565631
	3504	chr01	44390055	44390736	Enhancer	ENSR00000923516			-0.3624	0.00565827
	54712	chr18	48781074	48781827	in_gene		CTIF	in gene	0.377649	0.00566
	2139	chr01	26786706	26787382	Promoter	ENSR00000003605	ARID1A, PIGV	downstream, upstream	-0.406901	0.0057228
	41236	chr15	74050951	74051801	3'UTR		PML	downstream	-0.345119	0.00572369
	30387	chr12	118402254	118402684	in_gene		SUDS3	in gene	-0.445262	0.00574708
	76914	chr22	30208473	30209131	in_gene		HORMAD2, LOC105372988	in gene, upstream	0.33067	0.00575537
	4081	chr01	54272942	54273865	Promoter	ENSR00000358068	SSBP3	in gene	0.360784	0.00579641
	127621	chrX	100643851	100644348	Promoter	ENSR00000247581	TSPAN6, SRPX2	upstream, upstream	-0.347219	0.00580952
	42938	chr16	352382	353426	Promoter	ENSR00000082166	AXIN1	in gene	0.34868	0.00587904
	16252	chr10	91340892	91341433	in_gene		HECTD2-AS1	in gene	-0.405444	0.0058943
	25374	chr12	1932262	1932805	in_gene		LINC00940	in gene	0.383441	0.00589923
	105186	chr06	116680834	116681407	Promoter	ENSR00000201701	KPNA5	in gene	-0.316373	0.00590374
	112513	chr07	117019979	117020504	in_gene		ST7, MIR6132	in gene, in gene	-0.360283	0.00593311
	118007	chr08	100788894	100789455	intergenic				-0.349103	0.00594689
	52750	chr17	81642097	81642488	Promoter	ENSR00001014508	NPLOC4, TSPAN10, PDE6G	upstream, in gene, downstream	-0.343453	0.00597057
	11879	chr01	246142362	246142814	Enhancer	ENSR00000392958	SMYD3	in gene	-0.347651	0.00597758
	43263	chr16	3188916	3189799	Promoter	ENSR00000082623	TRK-CTT5-1, TRP-AGG2-5, TRP-TGG3-3, TRP-TGG3-4, TRP-AGG2-6, OR1F1, TRK-CTT4-1, TRP-AGG1-1, TRR-CCT5-1	upstream, upstream, upstream, downstream, upstream, upstream, upstream, upstream, upstream	-0.344241	0.00601274
	97389	chr05	132387668	132388118	Promoter	ENSR00001261097	SLC22A5	in gene	0.3806	0.00603473
	63152	chr02	64698675	64699099	in_gene		SERTAD2	in gene	-0.407161	0.00604098
	43811	chr16	15093898	15094665	Promoter	ENSR00000083773	PDXDC1, RRN3, LOC100505915	in gene, in gene, upstream	0.328713	0.00604291
	32384	chr13	43364201	43364634	in_gene		ENOX1	in gene	-0.340758	0.00604751
	25893	chr12	11482794	11483465	Enhancer	ENSR00000450574			-0.375792	0.00610664
	41871	chr15	82566697	82567212	Enhancer	ENSR00001205983	CPEB1	in gene	-0.38158	0.0061608
	119820	chr08	141147646	141148132	in_gene		DENND3	in gene	-0.365656	0.00616511
	114139	chr07	157309707	157310502	intergenic				-0.363672	0.00616701
	58763	chr19	42251003	42251306	Promoter	ENSR00000109783	GSK3A, ERF	upstream, in gene	0.422048	0.00617338
	55	chr01	1079353	1080518	5'UTR		RNF223, C1orf159	upstream, downstream	0.320275	0.00621868
	55521	chr18	70384149	70384798	in_gene		LOC101060542	in gene	-0.334797	0.00622727
	105280	chr06	120197982	120198539	Open_chromatin	ENSR00000201925			-0.341336	0.00623422
	30734	chr12	123591639	123592271	5'UTR		LOC101927415, TMED2, DDX55	upstream, in gene, upstream	-0.357839	0.00625955
	81408	chr03	57969686	57970276	in_gene		LOC105377104	in gene	-0.336922	0.00627668
	125051	chr09	128275661	128276961	5'UTR		GOLGA2, SWI5	upstream, in gene	0.32024	0.00635574
	105884	chr06	136526379	136526856	CTCF_Binding_Site	ENSR00000323267	MAP7	in gene	-0.348213	0.00638178
	64945	chr02	109173251	109174205	in_gene		SH3RF3	in gene	0.317485	0.00638253
	79832	chr03	31004131	31004802	Enhancer	ENSR00000681510			-0.394457	0.00641869
	15571	chr10	77392776	77393319	in_gene		KCNMA1	in gene	-0.334857	0.00642833
	866	chr01	11645738	11646033	TF_binding	ENSR00000250238	FBXO2, FBXO44	downstream, upstream	-0.336729	0.0064392
	23391	chr11	97966054	97966519	Enhancer	ENSR00000439956	LOC105369454	upstream	-0.393231	0.00646592
	42002	chr15	84840745	84841265	Enhancer	ENSR00000996272	ALPK3	in gene	0.414898	0.00649484
	10376	chr01	214261525	214262103	CTCF_Binding_Site	ENSR00000256627	LOC102723802	in gene	-0.34944	0.006567
	36813	chr14	75278436	75279592	Promoter	ENSR00000070894	LOC105370571, FOS	downstream, in gene	0.35499	0.00657538
	112740	chr07	128164552	128165072	Enhancer	ENSR00001131131			-0.374328	0.00658677
	15580	chr10	77501227	77501847	in_gene		KCNMA1	in gene	-0.381973	0.00660007
	58522	chr19	39406716	39407334	Promoter	ENSR00000109424	MED29, ZFP36, MIR4530, TRI-TAT1-1, PLEKHG2	downstream, in gene, downstream, downstream, upstream	0.408936	0.0066626
	96680	chr05	112492323	112492744	CTCF_Binding_Site	ENSR00000316670			-0.356606	0.00673688
	111697	chr07	99362680	99363273	Enhancer	ENSR00001275409	ARPC1A	in gene	-0.371769	0.00674208
	56173	chr19	2602305	2602817	in_gene		GNG7	in gene	0.393467	0.00678097
	101175	chr06	15026779	15027260	intergenic				-0.337508	0.0067846
	125375	chr09	131732100	131732427	Promoter	ENSR00000896367	RAPGEF1	in gene	-0.374364	0.00683033
	20397	chr11	35142628	35142981	Promoter	ENSR00000427948	LOC100507144, CD44	upstream, in gene	-0.368614	0.00684987
	62382	chr02	45119809	45120384	Enhancer	ENSR00001030840			-0.337193	0.00687144
	35848	chr14	59028383	59028936	CTCF_Binding_Site	ENSR00000274728			-0.370928	0.00690117
	30950	chr12	127272694	127273323	Enhancer	ENSR00000974961	LOC105370065	downstream	-0.468639	0.00690453
	36201	chr14	65791409	65791995	Enhancer	ENSR00000500098			-0.373634	0.00691075
	55077	chr18	57435081	57435579	Promoter	ENSR00000103777	ONECUT2, LOC105372139	upstream, upstream	0.368558	0.00691681
	101749	chr06	26122898	26123366	Promoter	ENSR00000194988	HIST1H2BC, HIST1H2AC	downstream, upstream	0.342591	0.00692189
	2146	chr01	26825409	26825831	5'UTR		ZDHHC18	upstream	-0.385064	0.00692897
	8370	chr01	172286718	172287153	Enhancer	ENSR00000377335	DNM3	in gene	-0.350856	0.00693288
	113925	chr07	151519753	151520889	Promoter	ENSR00000219857	RHEB	upstream	0.342728	0.00694791
	14642	chr10	60414667	60415230	in_gene		ANK3	in gene	-0.338575	0.0069577
	15915	chr10	84139229	84140002	in_gene		GHITM	in gene	0.340848	0.00696684
	74524	chr21	25734714	25735978	Promoter	ENSR00000140763	ATP5J, GABPA, LOC105372755	in gene, in gene, downstream	0.380929	0.00699679
	57188	chr19	13846586	13847044	Promoter	ENSR00000287548	MIR23A	upstream	0.405804	0.00700264
	59030	chr19	45370006	45370961	Promoter	ENSR00001221373	ERCC2, PPP1R13L	in gene, downstream	0.331864	0.0070324
	68290	chr02	203811519	203812010	intergenic				-0.326893	0.00703375
	62784	chr02	54482666	54483161	Enhancer	ENSR00000606251	SPTBN1	in gene	-0.351187	0.00704407
	35911	chr14	60248757	60249948	Promoter	ENSR00000069232	LOC101927702, PPM1A	upstream, in gene	0.328633	0.00705499
	23293	chr11	95375783	95376379	intergenic				-0.336124	0.00707092
	13471	chr10	30423322	30423810	intergenic				0.344623	0.00708491
	95653	chr05	77101267	77101753	Enhancer	ENSR00001096877	ZBED3-AS1	in gene	-0.367565	0.00710007
	84005	chr03	132135849	132136480	in_gene		CPNE4	in gene	-0.303679	0.00710628
	54421	chr18	44458784	44459206	Open_chromatin	ENSR00000102628	LINC01478	in gene	-0.385689	0.00712717
	37862	chr14	99623001	99623639	Enhancer	ENSR00001202214	HHIPL1	in gene	-0.361782	0.00713155
	112588	chr07	121084686	121085319	Enhancer	ENSR00001276369	CPED1, RNA5SP241	in gene, upstream	-0.34678	0.00718891
	3516	chr01	44553687	44554207	in_gene		RNF220, MIR5584	in gene, downstream	-0.383532	0.00722767
	53163	chr18	6482502	6483111	Enhancer	ENSR00000568384			0.353734	0.00726792
	2759	chr01	34268027	34268921	intergenic				-0.384583	0.0072715
	7571	chr01	156445762	156446163	CTCF_Binding_Site	ENSR00000254638			0.352939	0.00727567
	56539	chr19	6279837	6280378	Promoter	ENSR00000106507	MLLT1	upstream	0.327312	0.00732689
	48487	chr17	17921215	17921680	in_gene		TOM1L2	in gene	-0.354265	0.00743356
	52959	chr18	394874	395498	Enhancer	ENSR00000567254	COLEC12	in gene	0.333107	0.00744287
	21185	chr11	59556354	59556701	in_gene		LOC102723575, TRV-TAC1-1, TRV-TAC2-1, TRR-TCT3-1, TRL-TAA3-1, TRK-TTT5-1, TRF-GAA1-1, LOC105369317, TRK-TTT3-3, TRF-GAA2-1	in gene, upstream, upstream, downstream, downstream, downstream, downstream, downstream, downstream, downstream	-0.314206	0.00755852
	61268	chr02	25043169	25043652	3'UTR		DNAJC27-AS1, EFR3B	downstream, in gene	-0.322166	0.00756494
	81146	chr03	52848617	52849066	Enhancer	ENSR00001242817	TMEM110-MUSTN1, TMEM110, MIR8064	in gene, in gene, upstream	-0.359278	0.00758727
	30820	chr12	124548711	124549442	in_gene		NCOR2	in gene	0.364681	0.00758998
	13911	chr10	41904028	41904443	intergenic				-0.321257	0.00760587
	19478	chr11	12693567	12694278	in_gene		TEAD1	in gene	-0.355076	0.00765876
	36614	chr14	72812276	72812967	Enhancer	ENSR00000501706	DPF3	in gene	0.336784	0.00769653
	32757	chr13	49669712	49670126	CTCF_Binding_Site	ENSR00000272029	EBPL	in gene	0.360546	0.00770141
	11812	chr01	244864225	244864869	Promoter	ENSR00000022956	HNRNPU	upstream	0.308904	0.00770751
	44238	chr16	24994203	24994673	in_gene		ARHGAP17	in gene	-0.32598	0.00772877
	92237	chr04	168585470	168585874	Enhancer	ENSR00001089897	PALLD	in gene	-0.313414	0.00775353
	22065	chr11	69420469	69420959	Enhancer	ENSR00000957956	LOC102724265	upstream	-0.310691	0.00783972
	91125	chr04	128322927	128323453	Enhancer	ENSR00000173230			-0.350568	0.00785138
	88279	chr04	26326716	26327277	in_gene		RBPJ	in gene	-0.337826	0.00785927
	46243	chr16	77190473	77191229	Promoter	ENSR00000088062	MON1B, SYCE1L	upstream, upstream	0.328703	0.0078698
	41849	chr15	82132662	82133186	Enhancer	ENSR00000995971	EFTUD1	in gene	-0.368505	0.00789059
	11724	chr01	243482093	243482764	in_gene		SDCCAG8, AKT3	in gene, downstream	0.33937	0.0078997
	61272	chr02	25103183	25103688	Enhancer	ENSR00000599996	EFR3B	in gene	-0.351245	0.00793969
	87291	chr04	4780818	4781285	Enhancer	ENSR00000715751	LOC101928279	in gene	-0.350038	0.0079795
	20957	chr11	47578510	47579355	Promoter	ENSR00000039707	PTPMT1, KBTBD4, NDUFS3, FAM180B	downstream, in gene, upstream, upstream	0.363179	0.00798781
	74348	chr21	10426408	10427139	in_gene		BAGE2	in gene	0.495342	0.0080335
	13877	chr10	38869252	38869453	intergenic				-0.407681	0.0081122
	13932	chr10	42753096	42753588	in_gene		LOC283028, LOC105378269	in gene, upstream	-0.305409	0.00812368
	90247	chr04	98658209	98658998	Promoter	ENSR00000171011	TSPAN5, LOC105377342, LOC105377341	in gene, upstream, upstream	0.312498	0.00814708
	27419	chr12	51308115	51308635	in_gene		BIN2	in gene	-0.406479	0.0081653
	1583	chr01	20604135	20604678	in_gene		CDA	in gene	-0.395007	0.00824831
	115134	chr08	22227234	22228107	in_gene		PHYHIP	in gene	0.296776	0.00830691
	2940	chr01	37434313	37434728	CTCF_Binding_Site	ENSR00000251250			-0.337877	0.00831069
	48532	chr17	18363175	18363821	Promoter	ENSR00000092078	SHMT1	in gene	0.298025	0.00834496
	89129	chr04	56978709	56979104	Promoter	ENSR00000168712	NOA1, POLR2B	upstream, in gene	-0.336856	0.00834667
	56716	chr19	8412886	8413519	Promoter	ENSR00000106827	RAB11B, MARCH2	downstream, upstream	0.315439	0.00835344
	68818	chr02	217105649	217106204	Enhancer	ENSR00000130180	LOC101928278	in gene	-0.3124	0.00837715
	98853	chr05	153551532	153552118	Enhancer	ENSR00000189227	GRIA1	in gene	-0.360007	0.00837791
	81324	chr03	56323796	56324471	Enhancer	ENSR00000687194	ERC2	in gene	-0.313668	0.00848155
	62989	chr02	61255507	61255950	Enhancer	ENSR00001032003	USP34	in gene	-0.366722	0.00851108
	43056	chr16	1308882	1309401	Promoter	ENSR00000082331	UBE2I	upstream	0.341833	0.00853415
	104772	chr06	108133655	108134254	intergenic				-0.308845	0.00854259
	47907	chr17	8120045	8120557	Promoter	ENSR00000548686	ALOXE3, TRK-TTT3-4, LOC105371522, TRQ-CTG1-2, TRL-TAG1-1, HES7, TRR-TCT2-1, TRG-GCC2-4, LOC105376799	upstream, downstream, in gene, downstream, downstream, downstream, upstream, upstream, upstream	-0.320929	0.00854463
	62509	chr02	46543973	46544385	Promoter	ENSR00000116660	ATP6V1E2, RHOQ	upstream, in gene	0.31648	0.00854801
	4127	chr01	54934826	54935362	Enhancer	ENSR00000358228			-0.345507	0.0085687
	43947	chr16	19001636	19002164	Enhancer	ENSR00000532934	TMC7	in gene	0.361788	0.0086359
	45747	chr16	67943695	67944576	5'UTR		PSMB10, LCAT, SLC12A4	upstream, upstream, in gene	0.313644	0.00870189
	104579	chr06	100633078	100633594	Enhancer	ENSR00001113982	ASCC3	in gene	-0.332202	0.00870209
	7522	chr01	156052929	156053270	Promoter	ENSR00000014136	UBQLN4, LAMTOR2, RAB25	in gene, upstream, upstream	-0.32793	0.00875287
	2754	chr01	34164902	34165289	Promoter	ENSR00000251149	CSMD2, C1orf94	in gene, upstream	-0.325194	0.00881956
	48847	chr17	27244843	27245688	Promoter	ENSR00000552160			0.329042	0.00883483
	80961	chr03	50269942	50270281	Promoter	ENSR00000152325	SEMA3B-AS1, SEMA3B, MIR6872, LSMEM2	upstream, in gene, upstream, upstream	-0.32103	0.00884153
	61757	chr02	32865414	32865927	in_gene		LINC00486	in gene	-0.337698	0.00885988
	34587	chr14	22598082	22598693	Promoter	ENSR00000066612	DAD1, ABHD4	upstream, in gene	0.315586	0.00886597
	77799	chr22	41030905	41031337	Enhancer	ENSR00001060504			-0.339722	0.00888454
	43258	chr16	3172015	3172658	3'UTR		TRP-CGG1-2, TRK-CTT2-2, TRK-CTT5-1, TRP-AGG2-5	downstream, upstream, downstream, downstream	-0.328448	0.00890489
	83825	chr03	128725819	128726945	Promoter	ENSR00000158136	RAB7A	in gene	0.294146	0.00890633
	15078	chr10	70296436	70296938	3'UTR		LRRC20	downstream	0.308819	0.00891441
	76043	chr22	19066536	19067037	Enhancer	ENSR00001238196	DGCR2	in gene	-0.338515	0.00897724
	83499	chr03	124812412	124813324	Enhancer	ENSR00000157654	ITGB5, LOC105374078	in gene, in gene	0.342714	0.00899602
	127241	chrX	65690357	65690884	in_gene		MSN	in gene	-0.357818	0.00905496
	45069	chr16	54448018	54448405	Enhancer	ENSR00000537973			-0.335375	0.0090839
	62960	chr02	60674570	60674911	CTCF_Binding_Site	ENSR00000291122			0.331204	0.00911089
	19904	chr11	19934840	19935231	in_gene		NAV2	in gene	-0.329879	0.00911338
	56131	chr19	2270686	2271181	Promoter	ENSR00000105836	LOC105372240, OAZ1, C19orf35	upstream, in gene, downstream	0.329167	0.00912976
	119230	chr08	127969389	127969905	in_gene		PVT1, MIR1205	in gene, downstream	-0.297833	0.00918658
	51210	chr17	61314159	61315058	Enhancer	ENSR00000560584	BCAS3	in gene	0.344336	0.00919233
	123409	chr09	99075201	99076011	Enhancer	ENSR00000888617	COL15A1	downstream	-0.328283	0.00920643
	103436	chr06	52352305	52352957	5'UTR		PAQR8	upstream	-0.365687	0.00921918
	86554	chr03	193592829	193593619	Promoter	ENSR00000163954	LOC105374281, OPA1	upstream, in gene	0.315073	0.00926768
	84544	chr03	143070909	143071489	Enhancer	ENSR00000703268			-0.338501	0.00934583
	45614	chr16	66926910	66927479	5'UTR		CDH16, RRAD, FAM96B, CES2	upstream, upstream, downstream, upstream	0.322381	0.00940118
	121324	chr09	34993582	34994213	Promoter	ENSR00001148151	DNAJB5-AS1, DNAJB5	upstream, in gene	0.304399	0.00946762
	87806	chr04	14718901	14719563	Enhancer	ENSR00001249864	LINC00504	in gene	-0.322019	0.00951603
	96693	chr05	112684717	112685207	Enhancer	ENSR00000765908	LOC102467216	upstream	-0.340971	0.00952284
	128270	chrX	134372933	134373576	Promoter	ENSR00000248920	PHF6	upstream	0.317172	0.00953387
	87688	chr04	10664342	10664862	Enhancer	ENSR00000717310	CLNK	in gene	-0.370003	0.00958518
	112599	chr07	121530180	121530780	intergenic				-0.314659	0.00960493
	105816	chr06	134589522	134589943	Enhancer	ENSR00000806204			-0.357957	0.00963778
	52517	chr17	79027805	79028473	5'UTR		C1QTNF1-AS1, C1QTNF1	upstream, in gene	0.337606	0.0096818
	124334	chr09	116952002	116952544	Enhancer	ENSR00000892219	ASTN2	in gene	-0.385252	0.00969049
	21682	chr11	65418603	65419314	Promoter	ENSR00000264457	FRMD8, NEAT1	downstream, upstream	0.313254	0.00975085
	76644	chr22	26795752	26796325	in_gene		LOC105372976	in gene	-0.384257	0.00979693
	104271	chr06	85404499	85405094	intergenic				-0.348441	0.00980873
	3507	chr01	44423520	44424192	in_gene		RNF220	in gene	0.318425	0.00986589
	15829	chr10	80136056	80136608	in_gene		PLAC9	in gene	0.321395	0.00989797
	37112	chr14	81137290	81137766	Enhancer	ENSR00001201441	TSHR, LOC101928462	in gene, in gene	-0.319927	0.0099124
	65169	chr02	112881247	112881647	Enhancer	ENSR00000122003	LOC105373563	downstream	-0.332781	0.00994154
	64035	chr02	85728921	85729429	CTCF_Binding_Site	ENSR00000291836			0.313255	0.0100012
	32521	chr13	45206246	45206875	in_gene		GTF2F2, KCTD4	in gene, in gene	-0.318884	0.0100444
	114694	chr08	11703881	11704358	Promoter	ENSR00000847833	GATA4	in gene	0.320381	0.0100466
	66455	chr02	152762075	152762583	3'UTR		ARL6IP6	downstream	-0.326271	0.0100594
	29101	chr12	93624694	93625397	Enhancer	ENSR00000055623	SOCS2, LOC102725208	in gene, downstream	-0.325377	0.0101019
	101936	chr06	28474313	28474890	in_gene		TRT-TGT1-1, TRL-AAG4-1	in gene, downstream	-0.295766	0.0101397
	100190	chr05	179698206	179699186	Promoter	ENSR00000191579	CANX, HMGB3P22	in gene, downstream	0.315722	0.0101452
	46855	chr16	86590499	86590991	Enhancer	ENSR00000545146	FOXL1	downstream	-0.385666	0.0101703
	12259	chr10	4847549	4847959	in_gene		AKR1E2	in gene	-0.334879	0.0101719
	17083	chr10	103772224	103772911	in_gene		SH3PXD2A	in gene	0.354964	0.0101878
	29840	chr12	108803486	108803852	CTCF_Binding_Site	ENSR00000469225	SSH1, LOC101929204	in gene, in gene	-0.31533	0.0102033
	32918	chr13	52194217	52194842	Promoter	ENSR00000063105			-0.316535	0.0102272
	116899	chr08	66406119	66406513	Enhancer	ENSR00000857628	LOC102724687	in gene	-0.328479	0.0102376
	14205	chr10	47402838	47403402	3'UTR		LOC105378292	downstream	-0.305661	0.0102664
	28482	chr12	71556849	71557372	Enhancer	ENSR00000970206	LGR5, LOC105369833	in gene, in gene	-0.365477	0.0103274
	116345	chr08	47737344	47739098	Promoter	ENSR00000224260	SPIDR, CEBPD	downstream, upstream	0.304918	0.010339
	106573	chr06	151059929	151060579	Enhancer	ENSR00001269903	MTHFD1L	in gene	-0.370988	0.0103396
	63425	chr02	69601070	69601562	Enhancer	ENSR00000609113	AAK1	in gene	-0.346795	0.0103612
	89964	chr04	86957238	86957659	in_gene		AFF1	in gene	-0.347158	0.0104029
	43233	chr16	3003760	3004557	Promoter	ENSR00000082577	LINC00514, LOC101929613, LOC105371056, CLDN9	downstream, downstream, downstream, upstream	0.336194	0.0104485
	71185	chr20	11140389	11140859	intergenic				-0.364128	0.0104822
	124208	chr09	115023039	115023461	Enhancer	ENSR00001153848	TNC	in gene	-0.374638	0.0104872
	119804	chr08	141004759	141005161	5'UTR		PTK2	upstream	-0.314478	0.0105355
	62820	chr02	54728656	54729145	Enhancer	ENSR00000606323	EML6	in gene	-0.329344	0.010572
	53348	chr18	9828172	9828563	in_gene		RAB31	in gene	-0.317394	0.0105877
	38099	chr14	102776107	102776468	Promoter	ENSR00000073431	LOC105370682, TRAF3	upstream, upstream	-0.311328	0.0105969
	6240	chr01	111481654	111482040	CTCF_Binding_Site	ENSR00000253581	C1orf162, TMIGD3	downstream, downstream	-0.315919	0.0106741
	68452	chr02	207505705	207506135	intergenic				-0.349863	0.0106759
	22215	chr11	71240840	71241630	Enhancer	ENSR00000958208	SHANK2	in gene	0.335376	0.0107175
	1468	chr01	19430099	19430502	in_gene		CAPZB, LOC105378613	in gene, upstream	-0.305	0.0107429
	79623	chr03	25156650	25157071	Enhancer	ENSR00001063710			-0.346545	0.0107903
	57769	chr19	19618484	19619042	Promoter	ENSR00000108282	PBX4, LPAR2	in gene, downstream	0.313884	0.0107949
	60032	chr19	57363019	57363692	Promoter	ENSR00000111795	ZNF304, ZNF547	downstream, upstream	0.282062	0.0108065
	61523	chr02	28355682	28356889	3'UTR		LOC105374381, LOC105374382	downstream, upstream	0.299792	0.0108552
	121414	chr09	35848204	35848704	in_gene		TMEM8B	in gene	-0.372036	0.0108838
	68434	chr02	207258310	207259031	5'UTR		LOC101927865, LOC105373853, LOC105373852	upstream, downstream, upstream	-0.292793	0.0108875
	50023	chr17	42864252	42864969	Enhancer	ENSR00000556074	AOC3, LOC102724175, LINC00671	downstream, upstream, downstream	0.32031	0.0108944
	124915	chr09	127186062	127186919	Enhancer	ENSR00000241659	RALGPS1, LOC105376278	in gene, in gene	0.307493	0.0109055
	48786	chr17	21983057	21983284	CTCF_Binding_Site	ENSR00001007892			-0.345343	0.0109517
	77509	chr22	37749816	37750076	Promoter	ENSR00000146063	TRIOBP, LOC102724378	in gene, upstream	-0.319724	0.011028
	52724	chr17	81484227	81484715	Promoter	ENSR00000099419	LOC105371927, LOC105371928	upstream, upstream	-0.324163	0.0110748
	69658	chr02	231662059	231662535	intergenic				0.323638	0.0111118
	117706	chr08	95268548	95270180	Promoter	ENSR00000227297	C8orf37, C8orf37-AS1, TRS-AGA2-6	in gene, in gene, downstream	-0.291682	0.0111255
	101808	chr06	26594807	26595225	Promoter	ENSR00000195060	TRY-GTA6-1, ABT1, LOC105374989	downstream, upstream, upstream	-0.386205	0.0111497
	111545	chr07	95859424	95859902	Enhancer	ENSR00001275251	DYNC1I1	in gene	-0.337582	0.0111523
	36378	chr14	68911636	68911952	CTCF_Binding_Site	ENSR00000500765	ACTN1	in gene	-0.310601	0.0112111
	15721	chr10	79070670	79071538	5'UTR		ZMIZ1-AS1, ZMIZ1	upstream, in gene	0.288348	0.011224
	15172	chr10	71232311	71232831	in_gene		UNC5B	in gene	0.311713	0.0112313
	41617	chr15	78930842	78931407	Enhancer	ENSR00000522630	LOC105370916, CTSH	downstream, in gene	-0.319297	0.0112513
	89915	chr04	85807512	85807996	Enhancer	ENSR00000729015	ARHGAP24	in gene	-0.362729	0.0112527
	19524	chr11	13277210	13278104	Promoter	ENSR00000037185	LOC105376560, ARNTL	upstream, upstream	0.365527	0.0112607
	84851	chr03	151145969	151146692	CTCF_Binding_Site	ENSR00000306905	MED12L	in gene	-0.336115	0.0112711
	108260	chr07	7640295	7641079	Promoter	ENSR00000208339	RPA3, UMAD1	in gene, in gene	0.285527	0.011281
	103771	chr06	67629986	67630578	intergenic				-0.33869	0.0113364
	49328	chr17	33469789	33470323	Enhancer	ENSR00001008634	ASIC2	in gene	-0.324427	0.0114068
	48643	chr17	20008663	20009574	Promoter	ENSR00000092305	SPECC1	upstream	-0.302534	0.0114076
	64913	chr02	108654588	108655148	Promoter	ENSR00000121405	LIMS1	in gene	0.312682	0.0114141
	25933	chr12	11906477	11906905	intergenic				-0.324765	0.0115321
	56270	chr19	3500381	3501084	Promoter	ENSR00000106059	LOC105372246, DOHH, LOC105372245, FZR1	downstream, in gene, downstream, upstream	0.340565	0.0115557
	23383	chr11	97722031	97722626	Enhancer	ENSR00000960465			-0.341289	0.0116301
	55171	chr18	58473001	58473451	3'UTR		ALPK2	downstream	-0.318332	0.0116456
	100287	chr05	181191497	181192138	Promoter	ENSR00000191732	TRL-AAG2-3, TRV-AAC2-1, TRP-TGG3-5, LOC102577426, TRT-TGT6-1, LOC105377769, TRIM7	downstream, upstream, upstream, in gene, upstream, upstream, downstream	0.27597	0.0117083
	64009	chr02	85504729	85505388	intergenic				-0.3264	0.0117098
	64685	chr02	101961072	101962352	intergenic				0.295457	0.0117133
	37340	chr14	90382795	90383642	Promoter	ENSR00000071947			0.300778	0.0117419
	36097	chr14	64387715	64388547	Promoter	ENSR00000069611	MTHFD1	in gene	0.298356	0.0117455
	57785	chr19	20077697	20078558	Promoter	ENSR00001220394	ZNF90	in gene	0.310585	0.0118077
	12306	chr10	5545878	5546388	3'UTR		LOC105376380	downstream	-0.292194	0.011824
	91165	chr04	128782972	128783630	intergenic				-0.311475	0.0118448
	42919	chr16	106944	107432	CTCF_Binding_Site	ENSR00000528067	NPRL3	in gene	-0.343201	0.0118549
	17937	chr10	122494802	122495274	in_gene		HTRA1, LOC105378526	in gene, downstream	-0.326519	0.0118595
	52018	chr17	74301178	74301499	CTCF_Binding_Site	ENSR00000284440	DNAI2	in gene	0.312842	0.0118647
	73104	chr20	47464375	47464826	intergenic				-0.352747	0.0119214
	64120	chr02	86719787	86720909	Promoter	ENSR00000119765	RNF103-CHMP3, RMND5A	in gene, in gene	0.314819	0.0119435
	98655	chr05	150298982	150299430	5'UTR		CAMK2A, ARSI	upstream, in gene	-0.31728	0.0119596
	39780	chr15	51726297	51726719	3'UTR		SCG3, LYSMD2	downstream, in gene	-0.32515	0.0119795
	100206	chr05	179821523	179821984	Promoter	ENSR00000191597	SQSTM1	in gene	0.333415	0.012001
	31595	chr13	26941431	26942196	Enhancer	ENSR00000476602			-0.333442	0.0120165
	49332	chr17	33523504	33524002	Enhancer	ENSR00001008640	ASIC2, AA06, LOC147004	in gene, downstream, upstream	-0.308025	0.0120478
	114345	chr08	1779336	1779804	Enhancer	ENSR00000845970	CLN8	in gene	-0.291471	0.0120951
	36605	chr14	72665176	72665775	Enhancer	ENSR00000070555	DPF3	in gene	-0.350707	0.0121334
	76015	chr22	18076097	18076467	CTCF_Binding_Site	ENSR00000666087	LOC105372853, PEX26	downstream, upstream	-0.34475	0.012144
	5611	chr01	93605847	93606206	Enhancer	ENSR00000009953	BCAR3, LOC100129046	in gene, downstream	-0.344475	0.0121522
	99005	chr05	157384859	157385450	in_gene		CYFIP2, LOC102724404	in gene, in gene	-0.315895	0.0121609
	109379	chr07	35415237	35415910	intergenic				-0.333156	0.0121869
	83568	chr03	125403763	125404221	Open_chromatin	ENSR00001071807			-0.346093	0.0122257
	26054	chr12	13206073	13206824	in_gene		EMP1	in gene	-0.353128	0.0122274
	123890	chr09	110255436	110255799	Promoter	ENSR00000239679	TXN	in gene	0.305031	0.0122341
	57176	chr19	13794879	13795655	Promoter	ENSR00000287547	ZSWIM4	upstream	0.281564	0.0122674
	45734	chr16	67857621	67858266	Promoter	ENSR00000540509	NUTF2	in gene	0.290716	0.0122754
	86741	chr03	195697821	195698344	Enhancer	ENSR00000713766	LINC00969, MIR570	in gene, upstream	-0.366572	0.0122764
	24399	chr11	120807411	120807922	Enhancer	ENSR00000444633	GRIK4, LOC105369532	in gene, downstream	-0.323453	0.0123368
	64914	chr02	108662166	108662565	Enhancer	ENSR00000121407	LIMS1	in gene	-0.31388	0.0124717
	81533	chr03	59862650	59863127	in_gene		FHIT, LOC105377113	in gene, in gene	-0.317395	0.0124777
	37365	chr14	90658591	90659066	in_gene		TTC7B, LOC101928909	in gene, downstream	-0.332569	0.0125017
	114476	chr08	8296154	8296721	intergenic				-0.364283	0.0125212
	35883	chr14	59454128	59454608	Enhancer	ENSR00000498805	GPR135	in gene	0.315751	0.0125612
	68534	chr02	209771497	209772116	Promoter	ENSR00000129621	UNC80	upstream	0.342386	0.0125989
	35043	chr14	34355556	34355952	Enhancer	ENSR00000494615			-0.31844	0.0126013
	44961	chr16	51151929	51152753	Promoter	ENSR00000085859	SALL1, LOC105371255	upstream, in gene	0.329966	0.0126711
	22141	chr11	70233351	70234017	intergenic				-0.340222	0.0126775
	22368	chr11	73312845	73313166	Promoter	ENSR00000041856	ARHGEF17	in gene	-0.315286	0.0127178
	46525	chr16	82603747	82604187	CTCF_Binding_Site	ENSR00000281692			-0.351762	0.0127528
	36814	chr14	75279904	75280207	Promoter	ENSR00000070894	FOS	in gene	0.36623	0.0127777
	53755	chr18	22558946	22559320	intergenic				0.324101	0.0127792
	59211	chr19	46860006	46860872	Promoter	ENSR00001221486	AP2S1	upstream	0.29706	0.0127819
	33835	chr13	100694667	100695430	intergenic				-0.279696	0.0127902
	123822	chr09	109600080	109600566	Enhancer	ENSR00001288297			0.330353	0.012806
	111630	chr07	98394398	98394915	Enhancer	ENSR00000833088	BAIAP2L1	in gene	-0.32143	0.0128354
	109635	chr07	40808150	40808970	Enhancer	ENSR00000822972	SUGCT	in gene	-0.293648	0.0128622
	123894	chr09	110432212	110432712	in_gene		SVEP1	in gene	-0.370053	0.0128935
	118019	chr08	100950335	100950963	Promoter	ENSR00000228002	YWHAZ	in gene	0.290334	0.0129074
	101330	chr06	16929783	16930182	in_gene		LOC105374950	in gene	-0.306377	0.0129181
	8795	chr01	181189821	181190212	CTCF_Binding_Site	ENSR00000255619	LOC101928973	downstream	0.320311	0.0129441
	65424	chr02	120613728	120614231	Enhancer	ENSR00001036854	LOC105373586	downstream	-0.312693	0.0129448
	52942	chr17	83247024	83247421	Enhancer	ENSR00001215741			-0.299333	0.0129807
	109016	chr07	29265087	29265559	Enhancer	ENSR00001123157	CHN2	in gene	-0.322086	0.0130673
	44544	chr16	30558070	30558802	Promoter	ENSR00001000964	ZNF764	upstream	0.276883	0.0130731
	85076	chr03	156554741	156555461	Promoter	ENSR00000160781	SSR3	in gene	0.285562	0.0131084
	90937	chr04	122732270	122733083	Promoter	ENSR00000172725	BBS12	in gene	0.285389	0.013121
	84517	chr03	142578418	142579207	Promoter	ENSR00000159442	ATR	in gene	0.290587	0.013147
	42948	chr16	397681	398082	Promoter	ENSR00001207056	LOC100134368, NME4, DECR2	downstream, in gene, upstream	-0.307832	0.0131692
	120335	chr09	4093049	4093615	Enhancer	ENSR00000874374	GLIS3	in gene	-0.309828	0.0131742
	116511	chr08	53521010	53521405	in_gene		LOC100507516	in gene	-0.339811	0.0131916
	50485	chr17	48024998	48025939	3'UTR		COPZ2	downstream	0.281962	0.0132051
	36161	chr14	65180280	65180882	Enhancer	ENSR00000499928			0.306822	0.0132505
	17685	chr10	118341879	118342558	in_gene		FAM204A	in gene	-0.308011	0.0132791
	39174	chr15	40379825	40380280	3'UTR		DISP2, KNSTRN	downstream, upstream	0.317309	0.0132897
	83727	chr03	127588844	127589391	Promoter	ENSR00000157962	TPRA1, MIR7976, MCM2	in gene, upstream, upstream	0.315563	0.0132921
	113330	chr07	137882126	137882751	Enhancer	ENSR00001277172	CREB3L2	in gene	-0.290274	0.0133163
	63865	chr02	75602708	75603047	intergenic				-0.309042	0.0133818
	67737	chr02	190648527	190649719	Promoter	ENSR00000127880	LOC105373801, NAB1	in gene, in gene	0.312437	0.0133851
	124060	chr09	113548190	113549153	Enhancer	ENSR00000240118	RGS3	in gene	0.363024	0.0133853
	52263	chr17	76682143	76682790	3'UTR		LOC105274304, MXRA7	downstream, in gene	0.310576	0.0133925
	17231	chr10	109987410	109987849	in_gene		ADD3-AS1, ADD3	in gene, upstream	-0.307461	0.0134325
	35688	chr14	55102104	55102605	intergenic				0.279098	0.0134388
	13916	chr10	41914565	41915110	intergenic				-0.341108	0.0134568
	94776	chr05	55868749	55869277	Enhancer	ENSR00000755212	IL31RA	in gene	-0.345895	0.013507
	121966	chr09	71987876	71988489	intergenic				-0.327468	0.0135467
	57517	chr19	17555341	17556562	Promoter	ENSR00000107928	FAM129C, COLGALT1	downstream, in gene	0.311359	0.0135599
	92971	chr05	218680	219355	Promoter	ENSR00000177383	CCDC127, SDHA	upstream, in gene	-0.324756	0.0136007
	62846	chr02	55133604	55134270	3'UTR		LOC105374674	downstream	0.29947	0.0136152
	52751	chr17	81651560	81652085	Enhancer	ENSR00001215587	TSPAN10, PDE6G	downstream, in gene	-0.296526	0.0136563
	45380	chr16	58756326	58756745	CTCF_Binding_Site	ENSR00000281094			-0.345285	0.0136616
	23604	chr11	106012738	106013182	Enhancer	ENSR00001187198	MSANTD4	in gene	-0.306413	0.0136964
	124862	chr09	126482186	126482890	in_gene		MVB12B	in gene	0.279794	0.0137278
	125788	chr09	136354626	136355046	Promoter	ENSR00000898052	GPSM1, DNLZ, CARD9	in gene, downstream, downstream	0.339674	0.0137518
	88593	chr04	40908700	40909149	CTCF_Binding_Site	ENSR00000309605	APBB2	in gene	-0.312046	0.0137559
	24957	chr11	129846361	129846987	Enhancer	ENSR00000047022	TMEM45B	in gene	-0.29797	0.013763
	50755	chr17	50882793	50883211	Enhancer	ENSR00000095750	LOC105371825	downstream	-0.307353	0.0137799
	111192	chr07	82805465	82805923	in_gene		PCLO	in gene	-0.340593	0.013795
	123087	chr09	94757010	94757560	Enhancer	ENSR00001151843	C9orf3	in gene	-0.309145	0.013805
	5076	chr01	78279039	78279499	Enhancer	ENSR00000362722	MGC27382	in gene	-0.326619	0.0138124
	77917	chr22	42532898	42533263	CTCF_Binding_Site	ENSR00000301985	SERHL2	in gene	-0.313726	0.0138397
	5550	chr01	92298526	92299268	Promoter	ENSR00000009821	GLMN, RPAP2	in gene, upstream	-0.269652	0.0139517
	22740	chr11	78149644	78150058	Enhancer	ENSR00000959113	ALG8, KCTD21-AS1	upstream, in gene	-0.313422	0.0139587
	65911	chr02	133818028	133818597	Enhancer	ENSR00001037850			-0.313462	0.0139838
	5648	chr01	93847090	93848204	Promoter	ENSR00000010020	BCAR3, MIR760, TRR-TCT1-1	upstream, downstream, in gene	-0.281417	0.013999
	106198	chr06	143579650	143580175	Enhancer	ENSR00000808073			-0.332138	0.0140091
	47705	chr17	5509431	5509985	Enhancer	ENSR00000548001	LOC728392, NLRP1, LOC101928044	upstream, in gene, downstream	-0.370317	0.0140716
	52731	chr17	81518663	81519380	Promoter	ENSR00000284713	LOC105371928, ACTG1, FSCN2	downstream, upstream, in gene	-0.281333	0.0141174
	95205	chr05	67160996	67161347	in_gene		MAST4	in gene	-0.299114	0.0141859
	117400	chr08	84626111	84626518	Enhancer	ENSR00001281605	RALYL	in gene	-0.336689	0.0141996
	27685	chr12	54324567	54325388	Promoter	ENSR00000458737	COPZ1	upstream	0.304643	0.0142222
	11466	chr01	234987274	234987894	intergenic				-0.284596	0.0142925
	46703	chr16	85050505	85050991	in_gene		KIAA0513	in gene	-0.337433	0.0143103
	62490	chr02	46315050	46315872	in_gene		LOC105374583, EPAS1	in gene, in gene	0.278989	0.0143298
	38604	chr15	28737564	28738244	Promoter	ENSR00000074244			-0.303472	0.0143359
	104875	chr06	109743709	109744114	Enhancer	ENSR00000801498	FIG4	in gene	-0.348423	0.0143888
	96396	chr05	98928202	98929888	Promoter	ENSR00000184549	CHD1, LOC100289230	upstream, upstream	0.287323	0.0144219
	20624	chr11	43830835	43831420	Enhancer	ENSR00000955830	HSD17B12	in gene	-0.286774	0.0144658
	6411	chr01	114282772	114283162	CTCF_Binding_Site	ENSR00000253677			-0.305531	0.0144981
	56780	chr19	9846961	9847507	Enhancer	ENSR00001022006	PIN1, OLFM2	in gene, downstream	0.29111	0.0145024
	21691	chr11	65444407	65444612	in_gene		LOC105369345, MIR612, LOC101927789	in gene, in gene, upstream	-0.280697	0.0145093
	51809	chr17	71071794	71072271	Enhancer	ENSR00000097798			-0.320748	0.0145256
	96222	chr05	93831370	93831909	Enhancer	ENSR00001098181	FAM172A	in gene	-0.352826	0.0145527
	117873	chr08	97928940	97929521	Enhancer	ENSR00001141434	MATN2	in gene	-0.328637	0.0145843
	47279	chr17	752024	753012	Promoter	ENSR00000089941	FAM57A, GEMIN4, GLOD4	downstream, in gene, downstream	0.296681	0.0145991
	5902	chr01	100621990	100622553	Enhancer	ENSR00001170229	LINC01349	downstream	0.28236	0.0146547
	6807	chr01	143264118	143264868	intergenic				-0.375204	0.0146906
	110336	chr07	56092841	56093343	CTCF_Binding_Site	ENSR00000826156	PHKG1, CHCHD2	in gene, downstream	-0.291513	0.0147006
	97676	chr05	136006668	136007133	intergenic				-0.322921	0.0147077
	70073	chr02	237361181	237361584	in_gene		COL6A3	in gene	-0.357651	0.014728
	34740	chr14	24179978	24180550	in_gene		REC8, IPO4, TM9SF1	in gene, in gene, downstream	-0.308167	0.0147507
	103499	chr06	52929275	52929725	Enhancer	ENSR00000792931			-0.291366	0.0147696
	61378	chr02	26696303	26696822	Enhancer	ENSR00001029035	KCNK3	in gene	-0.334928	0.0147844
	102241	chr06	31971671	31972738	Promoter	ENSR00000195629	SKIV2L, DXO, STK19, C4A	downstream, in gene, in gene, upstream	0.280133	0.0148586
	91352	chr04	139734744	139735332	in_gene		MGST2, MAML3	in gene, in gene	0.298719	0.0148652
	121906	chr09	70420714	70421071	Promoter	ENSR00000235711	KLF9, LOC101927086	upstream, in gene	0.314041	0.014887
	77934	chr22	42648679	42649773	Promoter	ENSR00000146793	CYB5R3, ATP5L2	in gene, upstream	0.279011	0.0149016
	52038	chr17	74511993	74512385	3'UTR		CD300LB	downstream	-0.304443	0.0149115
	57062	chr19	12793435	12794341	Promoter	ENSR00000287485	MIR5684, JUNB, PRDX2, RNASEH2A	downstream, downstream, downstream, upstream	0.294788	0.0149202
	36946	chr14	76937188	76937787	Enhancer	ENSR00000502801			0.320616	0.0149414
	107507	chr06	168755864	168756468	Enhancer	ENSR00000813369			-0.360891	0.0149857
	34369	chr13	113951084	113951573	CTCF_Binding_Site	ENSR00000491674	LOC105377806, LOC105377809, LOC100507747	upstream, in gene, downstream	0.335472	0.014987
	84724	chr03	149315071	149315661	Enhancer	ENSR00000704414	TM4SF18	downstream	-0.299867	0.0149884
	73102	chr20	47453078	47453733	intergenic				-0.347698	0.0149907
	55165	chr18	58392515	58393083	Enhancer	ENSR00000577452	NEDD4L	in gene	-0.293828	0.0150044
	111626	chr07	98354465	98354957	in_gene		BAIAP2L1	in gene	-0.307382	0.0150268
	111749	chr07	100087115	100087572	5'UTR		ZNF3, COPS6, MCM7, MIR25, MIR93, MIR106B	upstream, upstream, downstream, downstream, downstream, downstream	-0.327451	0.0150287
	59046	chr19	45468132	45468541	Promoter	ENSR00000591361	ERCC1, FOSB	in gene, in gene	0.301723	0.0150751
	113831	chr07	150340030	150340685	Promoter	ENSR00000219689	LRRC61, ZBED6CL, LOC105375560, RARRES2	downstream, downstream, upstream, in gene	0.335385	0.0150943
	44140	chr16	22694835	22695378	Enhancer	ENSR00001000214			-0.339238	0.0150943
	5891	chr01	100351240	100351880	Promoter	ENSR00000010629	CDC14A	in gene	-0.297464	0.0153214
	110756	chr07	73991849	73992714	Enhancer	ENSR00000828311			0.294836	0.0153569
	10247	chr01	211578449	211579820	Promoter	ENSR00000019571	SLC30A1	upstream	0.298672	0.015383
	122304	chr09	80061857	80062462	Enhancer	ENSR00000884016			-0.318395	0.0154287
	19447	chr11	12397843	12398434	in_gene		PARVA	in gene	-0.294134	0.0154409
	45227	chr16	57000403	57001021	in_gene		NLRC5	in gene	-0.308756	0.0154484
	22252	chr11	71813415	71814050	Promoter	ENSR00000041615	ZNF705E	downstream	0.29639	0.0154825
	62181	chr02	42132564	42133579	3'UTR		LOC102723824	downstream	0.300724	0.0156403
	115457	chr08	26640769	26641497	Promoter	ENSR00001136342	DPYSL2	in gene	-0.276356	0.0156832
	53370	chr18	10025723	10026164	Enhancer	ENSR00000569220	LOC105371983	downstream	-0.312041	0.0156949
	118767	chr08	120785610	120786379	in_gene		SNTB1, LOC101927543	in gene, downstream	0.319816	0.0157032
	43148	chr16	2149750	2150070	Promoter	ENSR00000279436	RAB26, SNHG19, SNORD60, TRAF7	in gene, downstream, downstream, upstream	-0.31031	0.0157126
	56522	chr19	6076562	6077350	Enhancer	ENSR00001219600	RFX2, LOC101928872	in gene, in gene	-0.291667	0.0157243
	112149	chr07	106068867	106069282	intergenic				-0.301974	0.0157619
	64364	chr02	96739830	96740399	Promoter	ENSR00000120312	LMAN2L	upstream	0.32641	0.0158149
	32082	chr13	36362267	36362747	Enhancer	ENSR00000478748	SPG20, SPG20-AS1	in gene, in gene	-0.340008	0.0158228
	9689	chr01	204057385	204058022	Enhancer	ENSR00000383614			-0.305258	0.0158956
	112743	chr07	128197604	128198053	5'UTR		LOC101928423, MIR129-1	upstream, upstream	-0.309409	0.0159674
	40106	chr15	59294716	59295563	in_gene		MYO1E	in gene	-0.316533	0.01598
	97818	chr05	138542898	138543936	Promoter	ENSR00000187502	ETF1, LOC105379193	upstream, in gene	0.297942	0.0160232
	101923	chr06	28225049	28225667	Promoter	ENSR00000195204	ZSCAN9	in gene	0.315049	0.0160688
	125960	chr09	137669212	137669635	in_gene		EHMT1	in gene	0.374261	0.0160961
	1503	chr01	19734552	19735076	Enhancer	ENSR00000349555	TMCO4	in gene	0.301361	0.0161091
	36823	chr14	75310546	75311183	Enhancer	ENSR00000986968			0.324949	0.0161391
	45119	chr16	55499864	55500430	Enhancer	ENSR00000086191	MMP2, LPCAT2	in gene, upstream	-0.271076	0.0162353
	25399	chr12	2244033	2244532	Enhancer	ENSR00000448339	CACNA1C	in gene	-0.309701	0.0162618
	50435	chr17	47323547	47324569	Promoter	ENSR00000095178	LOC102724508, EFCAB13	upstream, in gene	0.271399	0.01628
	43377	chr16	4387061	4387634	in_gene		CORO7-PAM16, CORO7, VASN	in gene, in gene, downstream	0.358997	0.0163158
	99584	chr05	171863907	171864333	Enhancer	ENSR00000777800	FBXW11	in gene	-0.353956	0.0163536
	61282	chr02	25263816	25264520	Enhancer	ENSR00000600044	DNMT3A	in gene	-0.311892	0.0163581
	50379	chr17	46266622	46267554	Promoter	ENSR00000095049	LRRC37A, ARL17B	in gene, downstream	-0.306279	0.0163672
	43556	chr16	10385813	10386426	Promoter	ENSR00000083133	ATF7IP2	in gene	0.276257	0.0164828
	24648	chr11	124644396	124645043	CTCF_Binding_Site	ENSR00000445478	TBRG1, SIAE, RNA5SP352	downstream, in gene, downstream	-0.29218	0.0164886
	115220	chr08	22950500	22950972	Enhancer	ENSR00001279197	PEBP4	in gene	0.296309	0.0165061
	19783	chr11	18321891	18322722	Promoter	ENSR00000037603	HPS5, GTF2H1	in gene, in gene	0.284757	0.0165392
	31845	chr13	31199683	31200888	Promoter	ENSR00000060747	B3GALTL	in gene	-0.26623	0.0165576
	69279	chr02	224086542	224086967	Enhancer	ENSR00000638244			0.316404	0.0165963
	63110	chr02	64212287	64212644	5'UTR		LINC00309	upstream	-0.295834	0.0166545
	97408	chr05	132505867	132506493	Enhancer	ENSR00000769486	LOC105379200	upstream	-0.309999	0.0166849
	48153	chr17	12636969	12637423	Enhancer	ENSR00001211711	LINC00670	downstream	-0.29736	0.0167389
	24234	chr11	118917518	118917837	Promoter	ENSR00000266130	BCL9L, MIR4492	in gene, downstream	0.348485	0.0167615
	31135	chr12	131912401	131912883	in_gene		ULK1	in gene	0.29757	0.0167768
	14086	chr10	44974852	44975404	in_gene		RASSF4, LOC105378281, C10orf10	in gene, upstream, downstream	0.313957	0.0167879
	11463	chr01	234970466	234971523	Promoter	ENSR00000390832	LOC101927851	upstream	0.30913	0.0169272
	78892	chr03	10366607	10367091	Enhancer	ENSR00000676983	ATP2B2	in gene	-0.284779	0.0169323
	84760	chr03	149575464	149576582	in_gene		WWTR1	in gene	-0.2878	0.0169416
	10775	chr01	223764979	223765820	Enhancer	ENSR00000937789	CAPN2, LOC105373041	in gene, downstream	-0.294501	0.0169485
	75195	chr21	38241027	38241780	Enhancer	ENSR00001056208	KCNJ15, LOC105372801, LOC105372800	in gene, in gene, downstream	0.355272	0.0169668
	7060	chr01	150363588	150364286	Promoter	ENSR00000013496	RPRD2	upstream	0.297	0.0169984
	86474	chr03	190585785	190586214	Enhancer	ENSR00001077519	IL1RAP	in gene	-0.296388	0.0170829
	61565	chr02	28736003	28736442	Enhancer	ENSR00001223486	LOC100505774	in gene	0.32318	0.0170869
	77601	chr22	38554287	38554715	Open_chromatin	ENSR00000146197	DMC1	in gene	-0.303797	0.0171005
	2820	chr01	35319957	35320398	in_gene		ZMYM4	in gene	-0.301498	0.017122
	102345	chr06	33250296	33250618	Promoter	ENSR00000320340	LOC105375022, HCG25, VPS52	upstream, in gene, in gene	-0.346714	0.0171301
	68968	chr02	218731558	218732007	in_gene		TTLL4	in gene	-0.296602	0.0171352
	80939	chr03	50154866	50155410	Promoter	ENSR00000303969	SEMA3F	in gene	0.303937	0.0171453
	26403	chr12	24960197	24960636	CTCF_Binding_Site	ENSR00000267576			-0.295922	0.0171859
	8663	chr01	179091561	179092206	in_gene		TOR3A, ABL2	in gene, downstream	0.297802	0.0172372
	116051	chr08	38899040	38899426	5'UTR		PLEKHA2	upstream	-0.30954	0.0172637
	25968	chr12	12398015	12398789	in_gene		LOH12CR1	in gene	-0.302328	0.017376
	47087	chr16	88767913	88768639	in_gene		PIEZO1	in gene	0.321032	0.0173779
	107896	chr07	2354445	2355124	Promoter	ENSR00000207760	EIF3B	in gene	0.279727	0.0173933
	52753	chr17	81666223	81666952	Promoter	ENSR00000099460	PDE6G, OXLD1, CCDC137	upstream, in gene, upstream	0.282916	0.0173945
	28220	chr12	66235031	66235602	Promoter	ENSR00000969689	IRAK3	in gene	-0.295307	0.0174171
	125647	chr09	134644700	134645694	Promoter	ENSR00000242807	COL5A1, LOC105376312, COL5A1-AS1	in gene, upstream, downstream	0.280492	0.017496
	96910	chr05	119324202	119324762	Promoter	ENSR00000767029	TNFAIP8	in gene	-0.294852	0.017558
	109147	chr07	30984742	30985108	3'UTR		GHRHR, LOC105375222, LOC105375221	downstream, in gene, downstream	0.300683	0.0175753
	15092	chr10	70405380	70405888	in_gene		EIF4EBP2	in gene	0.283021	0.0176274
	48639	chr17	19957982	19958449	Enhancer	ENSR00000092302	AKAP10	in gene	-0.312255	0.0176439
	21089	chr11	57499402	57500040	Promoter	ENSR00000039898	SLC43A1	in gene	0.277003	0.0176677
	52488	chr17	78865770	78866065	CTCF_Binding_Site	ENSR00000284624	TIMP2	in gene	-0.294642	0.0176831
	2192	chr01	27145905	27146308	in_gene		SLC9A1	in gene	-0.320029	0.0176844
	885	chr01	11790764	11791304	3'UTR		C1orf167, MTHFR	downstream, in gene	0.280329	0.0177111
	48905	chr17	27778215	27778597	Enhancer	ENSR00001008005	NOS2	in gene	-0.294942	0.0177548
	28655	chr12	77087421	77087900	Enhancer	ENSR00001192370			-0.301491	0.01777
	77528	chr22	37905860	37906451	Promoter	ENSR00000146087	MICALL1	in gene	-0.269661	0.0177706
	52815	chr17	82153807	82154295	Enhancer	ENSR00000566789	CCDC57	in gene	0.296235	0.0177789
	93330	chr05	9059855	9060355	Enhancer	ENSR00000748141	SEMA5A, MIR4636	in gene, upstream	-0.315461	0.0177935
	6721	chr01	119987014	119987455	Enhancer	ENSR00000012343	NOTCH2	in gene	-0.355395	0.0178223
	14526	chr10	58590100	58590508	in_gene		BICC1	in gene	-0.310353	0.0178745
	125566	chr09	134055781	134056440	in_gene		BRD3, LOC100130548	in gene, in gene	0.289623	0.0178754
	19285	chr11	10693435	10694012	Promoter	ENSR00000036791	MRVI1	in gene	-0.273554	0.017889
	57766	chr19	19568748	19569302	Open_chromatin	ENSR00000108272	PBX4	in gene	-0.289822	0.017928
	102007	chr06	29748911	29749279	Promoter	ENSR00000195328	HLA-F, HLA-F-AS1	downstream, upstream	0.282649	0.017981
	57076	chr19	12890698	12891415	Promoter	ENSR00000107327	DNASE2, KLF1, GCDH, SYCE2	upstream, upstream, upstream, downstream	0.292251	0.0179894
	15755	chr10	79242676	79243058	in_gene		ZMIZ1	in gene	0.352506	0.0179985
	77201	chr22	33920804	33921519	Promoter	ENSR00000145618	LARGE, LOC105373008	in gene, upstream	0.278077	0.0180269
	91895	chr04	153486251	153486630	in_gene		KIAA0922	in gene	-0.293677	0.0180615
	113834	chr07	150370667	150371286	5'UTR		LOC105375563, REPIN1, ZNF775, LOC105375564	upstream, in gene, upstream, downstream	-0.328104	0.0180765
	102992	chr06	42239716	42240296	Enhancer	ENSR00001110376	TRERF1, LOC105375061	in gene, in gene	-0.318069	0.0181342
	50039	chr17	43021029	43021463	Promoter	ENSR00000094503	IFI35, VAT1, RND2	downstream, in gene, upstream	0.300389	0.0181548
	37027	chr14	78010666	78011230	intergenic				-0.331296	0.0181853
	16380	chr10	93465698	93466698	in_gene		MYOF	in gene	0.257854	0.0182
	34058	chr13	109786210	109786930	Promoter	ENSR00000490643	IRS2	upstream	0.28716	0.0182129
	32871	chr13	51557787	51558423	3'UTR		MIR4703	downstream	-0.340195	0.0182236
	76088	chr22	19717875	19718437	Promoter	ENSR00000143784	SEPT5, SEPT5-GP1BB, GP1BB, LOC105372861	in gene, in gene, upstream, upstream	-0.290771	0.0182379
	60101	chr19	58439972	58440598	Promoter	ENSR00000111876	ZNF324B, ZNF132	in gene, upstream	0.320214	0.018261
	29311	chr12	96906939	96907489	Promoter	ENSR00000056066	NEDD1	upstream	0.304982	0.0182719
	77138	chr22	32801485	32802221	Promoter	ENSR00000145510	SYN3, TIMP3	in gene, in gene	0.285297	0.018298
	23173	chr11	93585758	93586236	in_gene		SMCO4	in gene	-0.27432	0.0183114
	77669	chr22	39283423	39284005	Enhancer	ENSR00001239591			0.287818	0.0183116
	27881	chr12	57087801	57089294	Promoter	ENSR00000052596	TMEM194A, NAB2, STAT6	in gene, upstream, downstream	0.280264	0.0183579
	81010	chr03	50638756	50639518	in_gene		MAPKAPK3	in gene	-0.294488	0.0184085
	93097	chr05	1489198	1489640	in_gene		LPCAT1	in gene	-0.350025	0.0184149
	25632	chr12	6278481	6279030	intergenic				0.275565	0.018423
	11750	chr01	243924163	243924863	in_gene		LOC339529	in gene	-0.320162	0.0184251
	72075	chr20	32743269	32744084	in_gene		COMMD7	in gene	0.285312	0.0184452
	20800	chr11	45857883	45858571	in_gene		CRY2	in gene	0.276169	0.0185564
	114232	chr07	158829012	158830236	Promoter	ENSR00000220327	ESYT2	in gene	0.260371	0.0185815
	49975	chr17	42436349	42436859	Enhancer	ENSR00001009703	LOC102725238	in gene	-0.288985	0.0185892
	98585	chr05	149618531	149619314	Enhancer	ENSR00001102947	ARHGEF37	in gene	-0.31902	0.0185973
	124635	chr09	122940636	122941815	Promoter	ENSR00000241085	ZBTB26, RABGAP1	upstream, in gene	0.265553	0.0186113
	30401	chr12	119208516	119209096	Enhancer	ENSR00000471672	LOC105370026	upstream	0.331918	0.0186574
	100604	chr06	3990661	3991259	CTCF_Binding_Site	ENSR00000781436			-0.289917	0.0187015
	77265	chr22	35589213	35589787	intergenic				0.280898	0.0187375
	96902	chr05	119070516	119071784	Promoter	ENSR00000185748	LOC105379143, DMXL1	upstream, in gene	0.257528	0.0187657
	3565	chr01	45011925	45012365	Promoter	ENSR00000005825	HECTD3, UROD, ZSWIM5	upstream, in gene, downstream	0.293731	0.018779
	7474	chr01	155463828	155464235	Enhancer	ENSR00000931332	ASH1L	in gene	-0.289625	0.0188067
	9985	chr01	207007057	207007782	Enhancer	ENSR00000019090			-0.282633	0.0188152
	98317	chr05	144697791	144698415	Enhancer	ENSR00001102526			-0.305243	0.0189011
	67187	chr02	173652506	173653171	Enhancer	ENSR00000126482			-0.303693	0.0189068
	52772	chr17	81868110	81868516	Promoter	ENSR00000099493	P4HB, ARHGDIA	upstream, in gene	-0.288493	0.018917
	80356	chr03	42036316	42036807	in_gene		TRAK1	in gene	-0.270439	0.0189227
	20603	chr11	43358680	43359795	Promoter	ENSR00000039180	TTC17	in gene	0.288436	0.0189294
	83350	chr03	123066755	123067535	Promoter	ENSR00000157395	PDIA5	in gene	0.261078	0.0189358
	23818	chr11	111601949	111602847	Promoter	ENSR00000044878	SIK2	in gene	0.268053	0.018961
	297	chr01	3625462	3625880	Promoter	ENSR00000000486	MEGF6, TPRG1L, WRAP73	upstream, in gene, downstream	-0.285936	0.0189686
	84820	chr03	150408165	150409414	Promoter	ENSR00000160135	TSC22D2	in gene	-0.262935	0.0189825
	65084	chr02	111704320	111704688	in_gene		LOC105373987	in gene	-0.332442	0.0189997
	111034	chr07	78702726	78703231	Enhancer	ENSR00001274548	MAGI2	in gene	-0.307294	0.0190332
	61709	chr02	31401446	31402019	Enhancer	ENSR00000601652	XDH	in gene	-0.345373	0.0190415
	59035	chr19	45398108	45398727	in_gene		PPP1R13L, CD3EAP, ERCC1	in gene, upstream, downstream	0.29847	0.0190721
	6079	chr01	109490653	109490946	CTCF_Binding_Site	ENSR00000253465	SYPL2, ATXN7L2, CYB561D1	downstream, in gene, upstream	0.282018	0.0191025
	92490	chr04	175419187	175419857	Enhancer	ENSR00000743836			-0.291147	0.0191058
	118561	chr08	117847544	117848068	Enhancer	ENSR00000867014	EXT1	in gene	-0.282943	0.0192027
	38285	chr14	104805312	104805832	5'UTR		AKT1, ZBTB42	upstream, downstream	-0.297466	0.0192185
	83016	chr03	114216138	114216622	intergenic				-0.321912	0.0192404
	46697	chr16	84994555	84995170	in_gene		ZDHHC7	in gene	-0.302451	0.0192494
	64958	chr02	109318151	109318987	in_gene		SH3RF3, MIR4266	in gene, upstream	0.343727	0.0192605
	34193	chr13	111194639	111195058	in_gene		ARHGEF7	in gene	-0.278575	0.0192784
	43153	chr16	2161224	2161666	3'UTR		RAB26, SNHG19, SNORD60, TRAF7	downstream, upstream, upstream, in gene	0.289871	0.0192893
	3886	chr01	51520326	51520788	5'UTR		EPS15, LOC105378720	upstream, in gene	-0.318521	0.019295
	3699	chr01	47313961	47314566	Promoter	ENSR00000006040	STIL	in gene	0.27246	0.0193583
	112947	chr07	130887278	130887886	5'UTR		MIR29B1, LINC-PINT	upstream, in gene	-0.34642	0.0194338
	26259	chr12	19967481	19967940	Enhancer	ENSR00000452215			0.292975	0.0194493
	6294	chr01	112263331	112264365	Enhancer	ENSR00000368916	LOC105378909, LOC105378908	in gene, downstream	-0.306291	0.0194495
	101804	chr06	26556452	26557025	3'UTR		HMGN4, TRA-CGC1-1, TRI-AAT5-3, TRP-AGG2-7, TRK-CTT2-5	downstream, downstream, downstream, downstream, downstream	-0.282884	0.0194742
	21432	chr11	62753770	62754599	Promoter	ENSR00000040470	ZBTB3, POLR2G	in gene, upstream	0.291985	0.0195106
	18724	chr11	1558302	1558709	in_gene		DUSP8, LOC101927562	in gene, upstream	0.390138	0.0195247
	53559	chr18	12946862	12947415	Promoter	ENSR00001216382	SEH1L	upstream	-0.287489	0.0195266
	1159	chr01	15798937	15799985	3'UTR		UQCRHL	downstream	0.278327	0.0195472
	66426	chr02	152421445	152422008	in_gene		FMNL2	in gene	-0.283993	0.0195589
	7668	chr01	157968755	157969415	5'UTR		LOC105371459	upstream	-0.311839	0.0196103
	102184	chr06	31493781	31494390	Promoter	ENSR00000787598	LOC102725068, MICB	in gene, upstream	0.261905	0.0196172
	38193	chr14	103594294	103594766	3'UTR		APOPT1	downstream	-0.309294	0.019633
	26695	chr12	31005897	31006486	Enhancer	ENSR00000454433	TSPAN11	in gene	-0.270828	0.019636
	94160	chr05	37248875	37249729	Promoter	ENSR00000179616	C5orf42, LOC105374727	in gene, in gene	-0.283791	0.0196974
	10630	chr01	221478009	221478457	CTCF_Binding_Site	ENSR00000256839			-0.289684	0.0197177
	6987	chr01	148353500	148354039	3'UTR		RNVU1-1	downstream	-0.336007	0.0197284
	6896	chr01	145960514	145960752	Promoter	ENSR00000012947	LIX1L, POLR3GL, ANKRD34A	upstream, in gene, in gene	0.285114	0.0197405
	46645	chr16	84511253	84511752	CTCF_Binding_Site	ENSR00000544362	TLDC1, LOC105371375	in gene, downstream	-0.294766	0.0197885
	29735	chr12	107093110	107094281	Promoter	ENSR00000056920	CRY1	in gene	0.289032	0.0197942
	45969	chr16	70751012	70751410	Enhancer	ENSR00000087611	VAC14, VAC14-AS1	in gene, upstream	-0.312815	0.0197957
	27480	chr12	52050583	52051937	Promoter	ENSR00000458024	NR4A1	in gene	0.301377	0.0198056
	43060	chr16	1342837	1343508	Promoter	ENSR00000082334	BAIAP3, TSR3, GNPTG	in gene, downstream, upstream	0.318822	0.0198104
	38671	chr15	29888638	29889125	Enhancer	ENSR00000511135	TJP1	in gene	-0.31926	0.0198486
	118569	chr08	117909919	117910472	Enhancer	ENSR00000229176	EXT1	in gene	-0.281844	0.01988
	27919	chr12	57388971	57389490	Enhancer	ENSR00000459469	R3HDM2	in gene	-0.356597	0.0199122
	117971	chr08	100258506	100259126	in_gene		RNF19A	in gene	-0.304906	0.0199277
	121255	chr09	34243356	34243797	in_gene		UBAP1, KIF24	in gene, downstream	-0.307687	0.0199704
	66183	chr02	145745112	145745619	Enhancer	ENSR00000622932			-0.307222	0.0199782
	84969	chr03	153599623	153600154	Enhancer	ENSR00000705389	LOC105374165	in gene	-0.293781	0.0199867
	41219	chr15	73951045	73951581	Enhancer	ENSR00000994988	LOXL1	in gene	0.256475	0.0200013
	75079	chr21	36478207	36478833	in_gene		LOC105369301, CLDN14	in gene, in gene	-0.291531	0.0200038
	50973	chr17	57662762	57663390	in_gene		MSI2	in gene	0.323322	0.0200752
	51421	chr17	64362790	64363267	Enhancer	ENSR00000561536	PECAM1	in gene	-0.318617	0.0201732
	36664	chr14	73644532	73645250	Promoter	ENSR00000070654	DNAL1	in gene	0.262007	0.0202236
	14140	chr10	46282816	46283315	5'UTR		LOC105378577	upstream	0.261856	0.0202763
	125348	chr09	131432910	131433495	Enhancer	ENSR00000896284	PRRC2B	in gene	-0.296217	0.0203005
	124983	chr09	127771139	127771806	Promoter	ENSR00000337887	SH2D3C	in gene	0.303339	0.0203238
	13605	chr10	32413453	32413966	intergenic				-0.291611	0.0203309
	60042	chr19	57527032	57527726	Promoter	ENSR00000111806	ZNF773, ZNF549	downstream, in gene	0.26308	0.020401
	46464	chr16	81604936	81605334	Enhancer	ENSR00000543666	CMIP, MIR6504	in gene, upstream	-0.305801	0.0204236
	11975	chr01	248821115	248821611	in_gene		SH3BP5L, MIR3124	in gene, upstream	-0.272177	0.0204243
	108747	chr07	23893298	23893728	Enhancer	ENSR00000819128			-0.288579	0.0204455
	78875	chr03	10192931	10193269	in_gene		IRAK2	in gene	-0.290483	0.020481
	122002	chr09	72527312	72527855	in_gene		LOC101927234, TMC1	in gene, in gene	0.27774	0.0205065
	75565	chr21	44051470	44052118	Enhancer	ENSR00000664542	TRAPPC10	in gene	0.28188	0.0205685
	25349	chr12	1634608	1635005	CTCF_Binding_Site	ENSR00000266784	WNT5B	in gene	0.285244	0.0205776
	55940	chr19	768394	768889	3'UTR		MISP	downstream	-0.276017	0.0205779
	94049	chr05	34929103	34930327	Promoter	ENSR00000179392	BRIX1, DNAJC21	downstream, in gene	0.251304	0.0205803
	108041	chr07	4774853	4776440	Promoter	ENSR00000208024	FOXK1, AP5Z1	downstream, in gene	0.301505	0.0205864
	3700	chr01	47317807	47318313	Enhancer	ENSR00000356586	STIL	upstream	-0.289065	0.020603
	47332	chr17	1188813	1189321	5'UTR		ABR, LOC105371479	upstream, in gene	0.291851	0.0206133
	32072	chr13	36182434	36183012	in_gene		CCDC169-SOHLH2, SOHLH2	in gene, in gene	-0.313578	0.0206199
	92505	chr04	176156561	176157123	in_gene		WDR17	in gene	0.306184	0.0206352
	98750	chr05	151093445	151094192	5'UTR		TNIP1, ANXA6	upstream, downstream	-0.277384	0.020663
	106948	chr06	158488018	158488538	Enhancer	ENSR00001119097	TULP4	in gene	-0.294378	0.0207974
	108975	chr07	28688683	28688983	in_gene		CREB5	in gene	-0.337143	0.0208106
	84700	chr03	148962480	148962887	Enhancer	ENSR00001074015			0.288954	0.0208119
	74867	chr21	33380464	33380984	intergenic				0.285738	0.0208132
	76305	chr22	22684639	22685047	Enhancer	ENSR00000667684	IGL, IGLV3-25, LOC105372949	in gene, upstream, downstream	-0.3022	0.0208565
	47707	chr17	5526666	5527326	Enhancer	ENSR00000090632	NLRP1	in gene	-0.263337	0.0209343
	38294	chr14	104872489	104873020	Enhancer	ENSR00001202638	CEP170B	in gene	0.304158	0.0209462
	52479	chr17	78789650	78790218	5'UTR		CYTH1, USP36	upstream, in gene	-0.308244	0.0209968
	56019	chr19	1252303	1253812	Promoter	ENSR00000105651	ATP5D, LOC102723811, MIDN, LOC105372236	downstream, upstream, in gene, downstream	0.275888	0.0210514
	40766	chr15	68272582	68273204	in_gene		LOC105370872, FEM1B	in gene, upstream	-0.415405	0.0210581
	48858	chr17	27363892	27364562	Enhancer	ENSR00000552193			-0.323603	0.0210813
	42509	chr15	92882239	92883040	Promoter	ENSR00000081329	LINC01578	upstream	0.28051	0.0211005
	83805	chr03	128486730	128487059	Promoter	ENSR00000306102	GATA2, GATA2-AS1	in gene, upstream	-0.283131	0.0211414
	35730	chr14	55780115	55780755	Enhancer	ENSR00000498026	LINC00520	downstream	0.325938	0.0211543
	31618	chr13	27251114	27251943	Promoter	ENSR00000060310	RPL21, SNORD102, SNORA27	upstream, upstream, upstream	0.298666	0.0211562
	106912	chr06	158042264	158042672	in_gene		SYNJ2	in gene	0.281786	0.0211577
	10407	chr01	214602826	214603444	Promoter	ENSR00000019940	CENPF, ABHD17AP3	upstream, downstream	0.256199	0.0211854
	96908	chr05	119302879	119303614	in_gene		TNFAIP8	in gene	-0.273978	0.0212045
	58269	chr19	35740370	35741228	Promoter	ENSR00000109059	KMT2B, IGFLR1, U2AF1L4, PSENEN, LIN37	downstream, in gene, downstream, upstream, upstream	0.2634	0.0212279
	67304	chr02	176269206	176270106	Promoter	ENSR00000126769	MTX2	in gene	-0.281958	0.0212361
	102948	chr06	41723491	41723983	Promoter	ENSR00000790596	TFEB	in gene	0.276169	0.0212481
	41671	chr15	79853457	79853949	CTCF_Binding_Site	ENSR00000522871	ST20-MTHFS, MTHFS	in gene, in gene	-0.272242	0.0212585
	38943	chr15	36415622	36416076	Enhancer	ENSR00000512560			-0.315258	0.0212609
	92339	chr04	169659922	169660687	Promoter	ENSR00000176085	CLCN3	in gene	-0.272108	0.0212742
	101828	chr06	27157882	27158473	3'UTR		TRV-CAC9-1, TRH-GTG1-8, TRT-AGT6-1	downstream, in gene, upstream	-0.28368	0.0212861
	87181	chr04	3304762	3305257	in_gene		RGS12	in gene	-0.27876	0.021315
	41438	chr15	76199123	76199539	Enhancer	ENSR00000079508	C15orf27	in gene	-0.291038	0.021328
	100717	chr06	5968947	5969703	Enhancer	ENSR00000781958			-0.297033	0.0214358
	127331	chrX	69538189	69538674	3'UTR		FAM155B	downstream	0.290782	0.0214534
	20033	chr11	27218014	27218991	in_gene		BBOX1-AS1, LOC105376600	in gene, upstream	-0.266947	0.0214759
	26537	chr12	27523714	27524559	Promoter	ENSR00000050159	PPFIBP1	in gene	0.256553	0.0214765
	103299	chr06	46323327	46323735	Enhancer	ENSR00001110925	RCAN2, LOC101926915	in gene, in gene	-0.285007	0.0214805
	84127	chr03	134308419	134308843	CTCF_Binding_Site	ENSR00000701506	LOC105374119	upstream	0.277751	0.021483
	98810	chr05	151745111	151745777	in_gene		ATOX1, LOC105378235	in gene, upstream	-0.289506	0.0216215
	51145	chr17	60142832	60143325	CTCF_Binding_Site	ENSR00001214118	LOC100996660, CA4	upstream, upstream	-0.285731	0.0216459
	95172	chr05	66582503	66582901	Enhancer	ENSR00001258394			-0.301013	0.0216546
	33203	chr13	75633248	75633720	in_gene		LMO7-AS1, LMO7	in gene, in gene	-0.29513	0.021668
	19866	chr11	19627919	19628626	Enhancer	ENSR00000425378	NAV2	in gene	-0.285144	0.0216928
	107835	chr07	1536929	1538453	Promoter	ENSR00000207623	MAFK, LOC100128653, TMEM184A	in gene, upstream, downstream	0.276261	0.021753
	44472	chr16	29815839	29816994	Promoter	ENSR00000280275	MAZ, LOC105371166, PRRT2, PAGR1, MVP	downstream, upstream, downstream, in gene, upstream	0.255157	0.0217766
	21195	chr11	59706817	59707328	Enhancer	ENSR00000431044	OR10V1	downstream	-0.340089	0.0218604
	20824	chr11	46243210	46243788	intergenic				0.288069	0.021868
	88982	chr04	54226814	54227147	Promoter	ENSR00000168479	PDGFRA	upstream	-0.285843	0.021869
	75352	chr21	41361683	41362749	Promoter	ENSR00000142559	FAM3B, LOC105372807, MX2	downstream, in gene, in gene	0.294125	0.0218977
	11870	chr01	245874814	245875472	Enhancer	ENSR00000392909	SMYD3	in gene	-0.29368	0.0219003
	97914	chr05	139560723	139561705	Promoter	ENSR00000187670	UBE2D2	in gene	0.268567	0.021906
	34460	chr14	20632917	20633526	3'UTR		TRL-TAG2-1, TRT-TGT4-1, TRP-TGG1-1, OR6S1	downstream, upstream, downstream, downstream	-0.249264	0.0219191
	70231	chr02	238938371	238939301	Enhancer	ENSR00000641853			0.314174	0.0220175
	116019	chr08	38659956	38660602	Enhancer	ENSR00000853089			-0.2674	0.0220211
	14947	chr10	68720876	68721646	in_gene		CCAR1	in gene	0.265921	0.0221265
	92881	chr04	186845076	186845680	in_gene		LOC102723906	in gene	-0.282477	0.0222442
	18533	chr10	133437769	133438154	intergenic				-0.295177	0.0222695
	53	chr01	1063810	1064523	Promoter	ENSR00000344474	AGRN, LOC105369174, LOC105378948, RNF223	downstream, in gene, downstream, downstream	0.300571	0.022281
	73741	chr20	57718439	57718912	5'UTR		PMEPA1, LOC105372691, LOC105372692	upstream, downstream, upstream	0.299685	0.0223075
	83685	chr03	126982322	126983202	in_gene		PLXNA1	in gene	-0.263839	0.0223345
	82671	chr03	105997608	105998525	intergenic				-0.260621	0.022415
	58524	chr19	39409853	39410367	Promoter	ENSR00000109424	MED29, ZFP36, MIR4530, TRI-TAT1-1, PLEKHG2	downstream, downstream, upstream, downstream, upstream	0.342543	0.0224201
	20291	chr11	33779984	33780531	Enhancer	ENSR00001184267	FBXO3, FBXO3-AS1	upstream, downstream	-0.289514	0.0224269
	120369	chr09	4371090	4371537	in_gene		LOC105375965	in gene	-0.302504	0.0224354
	72021	chr20	32255282	32255670	intergenic				-0.331567	0.0225548
	3725	chr01	47569685	47570252	Enhancer	ENSR00000006070			-0.268071	0.022586
	89058	chr04	55546682	55547394	Promoter	ENSR00000168607	CLOCK, PDCL2	upstream, downstream	0.260874	0.0225878
	57374	chr19	16279159	16279652	intergenic				-0.250076	0.0226745
	119226	chr08	127931580	127932258	in_gene		PVT1	in gene	-0.288818	0.0227138
	75358	chr21	41460555	41460964	CTCF_Binding_Site	ENSR00000300491	MX1, TMPRSS2	downstream, downstream	0.303617	0.0227314
	45218	chr16	56913393	56913631	in_gene		SLC12A3, MIR6863	in gene, downstream	-0.270946	0.0227431
	70235	chr02	238974511	238974955	CTCF_Binding_Site	ENSR00000296811			0.295778	0.0227549
	91146	chr04	128552822	128553613	Promoter	ENSR00000173267	LOC101927259	in gene	-0.27249	0.0227706
	934	chr01	12208791	12209295	Enhancer	ENSR00001165645	TNFRSF1B	in gene	0.281343	0.0228112
	97537	chr05	134289493	134289884	TF_binding	ENSR00000317310	CDKL3	in gene	-0.269926	0.0228483
	5061	chr01	78101547	78101946	Enhancer	ENSR00000008779	GIPC2, RNA5SP22	in gene, upstream	-0.280622	0.0228741
	108334	chr07	12687204	12687764	Promoter	ENSR00000208526	ARL4A	in gene	0.286038	0.0228963
	124265	chr09	115923767	115924322	Enhancer	ENSR00000891978	LINC00474	in gene	-0.28104	0.022926
	78066	chr22	44089032	44089617	Enhancer	ENSR00000673591	PARVB	in gene	0.266924	0.0229773
	69300	chr02	224412400	224412977	intergenic				-0.284659	0.0230404
	74161	chr20	64088493	64089015	5'UTR		RGS19, OPRL1, LKAAEAR1	upstream, in gene, upstream	-0.284524	0.0230459
	111102	chr07	81003969	81004463	intergenic				-0.322619	0.0230468
	48437	chr17	17545388	17545843	Enhancer	ENSR00000550700	PEMT, EEF1A1P43	in gene, upstream	-0.284208	0.0230816
	59893	chr19	55160572	55160951	Promoter	ENSR00000111604	TNNI3, DNAAF3, LOC101930593	upstream, in gene, in gene	0.284736	0.0230875
	105990	chr06	138464965	138465467	Enhancer	ENSR00000203759	NHSL1	in gene	-0.286529	0.0230887
	37309	chr14	89912667	89913139	Enhancer	ENSR00000987936	EFCAB11	in gene	0.292146	0.0232115
	75660	chr21	45041334	45041825	intergenic				0.344428	0.0232236
	91052	chr04	125728546	125729011	Enhancer	ENSR00000735858			-0.313552	0.023245
	414	chr01	6384944	6386133	Promoter	ENSR00000345860	ACOT7, LOC105376688	in gene, upstream	0.277311	0.0232646
	99690	chr05	172800171	172800557	intergenic				-0.310256	0.0233062
	81091	chr03	52171408	52171975	Enhancer	ENSR00001066371			-0.282507	0.0233544
	76435	chr22	24107602	24108105	Enhancer	ENSR00000668205	CABIN1	in gene	-0.296734	0.0233726
	68937	chr02	218286540	218287525	Promoter	ENSR00000130386	PNKD, TMBIM1, MIR6513	in gene, in gene, upstream	0.259818	0.0233983
	65770	chr02	130341993	130343266	Promoter	ENSR00000123083	TRE-TTC1-2, CCDC115, IMP4	upstream, in gene, upstream	0.287986	0.0234043
	124402	chr09	119369110	119369771	Promoter	ENSR00000892566	BRINP1	in gene	0.260812	0.0234091
	82044	chr03	72818852	72819299	Enhancer	ENSR00001068395	SHQ1	in gene	-0.289539	0.0234135
	93110	chr05	1555046	1555806	Enhancer	ENSR00000746821			0.263173	0.0234214
	16887	chr10	102009733	102010158	in_gene		C10orf76	in gene	-0.265296	0.02343
	47377	chr17	1577056	1577772	in_gene		SLC43A2	in gene	0.269346	0.0234316
	21334	chr11	61815917	61816418	Promoter	ENSR00000040341	FADS1, MIR1908, FADS2	in gene, upstream, upstream	0.281036	0.0234355
	16041	chr10	87547784	87548343	in_gene		MINPP1	in gene	-0.278778	0.0234582
	87099	chr04	2261970	2262785	Promoter	ENSR00000164933	MXD4, LOC102723755, ZFYVE28	upstream, upstream, downstream	0.300457	0.0235388
	101313	chr06	16741002	16741496	in_gene		ATXN1	in gene	-0.26921	0.0236067
	57791	chr19	20237556	20238672	Promoter	ENSR00000108305	LOC105372310, LOC105372313, LOC102724427	in gene, downstream, upstream	0.275833	0.0236402
	15026	chr10	69731192	69731656	intergenic				-0.270772	0.0237147
	85969	chr03	183287518	183287924	in_gene		MCF2L2	in gene	-0.297619	0.023733
	53485	chr18	11946825	11947867	in_gene		LOC101927511	in gene	0.290704	0.0237633
	125290	chr09	130834526	130835568	Promoter	ENSR00000242251	ABL1	in gene	0.291162	0.0237954
	12617	chr10	12605558	12606080	in_gene		CAMK1D	in gene	0.314478	0.0238229
	291	chr01	3577935	3578658	in_gene		MEGF6	in gene	-0.261175	0.0238281
	116112	chr08	40349926	40350707	in_gene		LOC105379387	in gene	-0.310741	0.0238614
	44511	chr16	30096110	30096607	Promoter	ENSR00000085153	TBX6, YPEL3, LOC101928595, GDPD3	upstream, upstream, upstream, downstream	0.296292	0.0238735
	33355	chr13	80037485	80037882	3'UTR		LOC101927216	downstream	-0.364372	0.0240452
	115149	chr08	22383438	22384305	in_gene		SLC39A14	in gene	0.266835	0.0240798
	55944	chr19	797741	798027	Promoter	ENSR00000105544	PTBP1, MIR4745	in gene, upstream	0.293942	0.0241233
	68935	chr02	218284412	218284712	Promoter	ENSR00000130386	PNKD, TMBIM1, MIR6513	in gene, in gene, upstream	-0.315493	0.0241492
	2326	chr01	28552730	28553747	Promoter	ENSR00000003883	TRNAU1AP	in gene	0.293125	0.0241598
	55587	chr18	74745880	74746459	Enhancer	ENSR00000105011	ZNF407, LOC105372197	in gene, upstream	-0.28346	0.0242492
	68311	chr02	204468648	204469482	Enhancer	ENSR00001230757	LOC105373845	upstream	-0.288312	0.0242915
	103241	chr06	45075188	45075694	Enhancer	ENSR00000791546	SUPT3H	in gene	-0.298562	0.0243117
	72684	chr20	41232248	41232776	in_gene		ZHX3	in gene	-0.271306	0.0243506
	6855	chr01	145280646	145280906	Promoter	ENSR00000012869	RNVU1-14, LOC105373469, TRN-GTT2-1, NBPF20	upstream, upstream, upstream, downstream	0.259118	0.0244309
	97921	chr05	139637518	139638007	Promoter	ENSR00000771255	UBE2D2	downstream	0.286911	0.0244664
	115128	chr08	22169980	22170323	3'UTR		SFTPC, BMP1	downstream, in gene	-0.28785	0.0244799
	98019	chr05	140557186	140557857	Promoter	ENSR00000187796	ANKHD1-EIF4EBP3, EIF4EBP3, SRA1, APBB3, MIR6831, SLC35A4	downstream, downstream, in gene, downstream, downstream, upstream	0.2668	0.0244859
	74204	chr21	7916976	7917341	intergenic				-0.350116	0.0244863
	80852	chr03	49120590	49121162	Promoter	ENSR00000152185	USP19, LAMB2	in gene, downstream	0.262158	0.0244953
	77850	chr22	41589322	41590388	Promoter	ENSR00000146646	PMM1, DESI1	in gene, downstream	0.256481	0.0245216
	42197	chr15	88878765	88879219	CTCF_Binding_Site	ENSR00000278891	ACAN, HAPLN3	downstream, in gene	0.264824	0.0245627
	119757	chr08	140496286	140496723	intergenic				-0.293277	0.024572
	64946	chr02	109185466	109186230	Enhancer	ENSR00000616184	SH3RF3	in gene	0.273006	0.0245943
	69679	chr02	231900417	231900820	CTCF_Binding_Site	ENSR00000296443	MIR1471	upstream	-0.295116	0.0246048
	124743	chr09	124652555	124653033	Enhancer	ENSR00000241314	NR6A1, MIR181A2HG	in gene, upstream	-0.329632	0.0246402
	81330	chr03	56556874	56557798	Promoter	ENSR00000152970	CCDC66	in gene	0.303476	0.0246645
	56952	chr19	11378691	11378927	3'UTR		SWSAP1, EPOR	downstream, in gene	-0.310119	0.024668
	25059	chr11	130861882	130862335	CTCF_Binding_Site	ENSR00000266599	LOC100507431, LOC103611081	in gene, downstream	-0.295761	0.0247093
	4597	chr01	64082426	64082868	Enhancer	ENSR00000925601	ROR1	in gene	-0.284891	0.0247389
	121917	chr09	70574248	70574912	Enhancer	ENSR00000882223	LOC101927086, TRPM3	in gene, in gene	-0.310073	0.0248754
	122164	chr09	76926245	76926914	Enhancer	ENSR00001150057			-0.28696	0.0249067
	52868	chr17	82586018	82586578	Enhancer	ENSR00000566954	FOXK2, LOC105371942	in gene, in gene	0.344458	0.024907
	18426	chr10	132331600	132332381	in_gene		STK32C, LRRC27	in gene, in gene	0.28993	0.0249177
	36281	chr14	67680053	67680548	Enhancer	ENSR00000500458	VTI1B, RDH11	upstream, in gene	-0.28037	0.0249753
	9782	chr01	204971973	204972418	Enhancer	ENSR00000018704	NFASC	in gene	-0.268419	0.0250526
	47238	chr17	301748	302360	Enhancer	ENSR00001210965	RPH3AL	in gene	-0.270288	0.025093
	40750	chr15	68053949	68054515	Promoter	ENSR00000078431	PIAS1	upstream	0.292015	0.0250943
	61045	chr02	20166567	20167087	intergenic				-0.314706	0.0250945
	86724	chr03	195544569	195545029	5'UTR		PPP1R2	upstream	-0.292334	0.0251319
	1841	chr01	23554358	23555335	Promoter	ENSR00000003056	LOC105376859, ID3	in gene, downstream	0.274639	0.0252047
	86647	chr03	194572155	194572773	5'UTR		RPL23AP93	upstream	0.281511	0.0253085
	95885	chr05	82011721	82012176	Enhancer	ENSR00001259155	ATG10	in gene	-0.292972	0.0253245
	78488	chr22	49970775	49971700	Promoter	ENSR00000675042	PIM3, MIR6821	downstream, downstream	0.271428	0.0253892
	36634	chr14	73153249	73153676	in_gene		PSEN1	in gene	-0.284676	0.0253993
	115217	chr08	22918219	22918737	CTCF_Binding_Site	ENSR00000330280	PEBP4	in gene	0.259472	0.0254573
	33721	chr13	98482755	98483480	in_gene		STK24	in gene	0.282469	0.0254805
	69092	chr02	219987752	219988298	in_gene		LOC105373891	in gene	-0.301563	0.0254878
	82456	chr03	99789328	99789730	Enhancer	ENSR00001244626	COL8A1	in gene	-0.301375	0.0254971
	26981	chr12	45415315	45415895	Enhancer	ENSR00000456370	ANO6, LOC105369743	in gene, in gene	-0.272635	0.0255124
	61336	chr02	26033241	26034496	Promoter	ENSR00000114248	TRMT112P6, RAB10	upstream, in gene	0.26679	0.0255591
	1665	chr01	21552696	21553149	Enhancer	ENSR00001166322	ALPL, LOC105376833	in gene, upstream	-0.271104	0.0255752
	117756	chr08	96132774	96133322	CTCF_Binding_Site	ENSR00000332371	GDF6	downstream	-0.281515	0.0255877
	41336	chr15	75042893	75043329	Promoter	ENSR00000521510	PPCDC	in gene	0.268102	0.0256442
	48934	chr17	28370074	28370608	Promoter	ENSR00000092709	TMEM199, MIR4723, SEBOX, VTN, SARM1	downstream, downstream, upstream, in gene, upstream	0.277377	0.0256835
	52913	chr17	83051399	83052513	Promoter	ENSR00001215726	B3GNTL1	upstream	0.265869	0.025687
	81425	chr03	58066857	58067306	Enhancer	ENSR00001243125	FLNB	in gene	-0.326088	0.0257282
	4904	chr01	70509990	70510416	Enhancer	ENSR00000361548			-0.304561	0.0257512
	50446	chr17	47650475	47650864	Promoter	ENSR00000095190	KPNB1	in gene	0.28425	0.0257564
	93024	chr05	693170	693790	Promoter	ENSR00000177460	TPPP, LOC101929898	upstream, upstream	0.318206	0.0257592
	2150	chr01	26853054	26853500	Enhancer	ENSR00000921637	ZDHHC18, SFN	in gene, upstream	-0.261165	0.0257625
	97954	chr05	139903773	139904476	in_gene		NRG2	in gene	0.294136	0.0257875
	64904	chr02	108587618	108587994	in_gene		LIMS1, LOC105373541	in gene, downstream	-0.267746	0.0257963
	20717	chr11	44911297	44911761	CTCF_Binding_Site	ENSR00000263831	TSPAN18, LOC105376648	in gene, upstream	-0.268931	0.0258499
	40440	chr15	64355931	64356738	Promoter	ENSR00000077933	CSNK1G1, KIAA0101	upstream, downstream	0.264341	0.0258556
	113879	chr07	151085880	151086495	Promoter	ENSR00000329090	SLC4A2, FASTK, TMUB1, AGAP3	downstream, upstream, upstream, in gene	0.265713	0.0258795
	12262	chr10	4867533	4868302	intergenic				-0.270202	0.0259077
	110676	chr07	72924810	72925554	Promoter	ENSR00000213392	POM121	in gene	-0.275252	0.0259359
	36747	chr14	74616580	74616912	in_gene		LTBP2, LOC101928352	in gene, downstream	-0.269613	0.0259493
	98859	chr05	153659295	153659772	Enhancer	ENSR00001262203	GRIA1	in gene	-0.256102	0.0259941
	23154	chr11	93089460	93089885	Enhancer	ENSR00000960132			-0.304234	0.0260078
	7691	chr01	158149665	158150064	Promoter	ENSR00000374422	LOC646268, LOC105371460	upstream, in gene	0.275949	0.0260373
	7934	chr01	162538802	162539479	Enhancer	ENSR00000375400	UHMK1, LOC105371503	downstream, in gene	-0.298553	0.0260507
	9449	chr01	201737655	201738118	Promoter	ENSR00000018172	NAV1, IPO9-AS1	in gene, in gene	-0.273619	0.026051
	25231	chr11	134950688	134951152	Enhancer	ENSR00000047475	LOC105369586	in gene	-0.305068	0.0260567
	24742	chr11	126109907	126110668	5'UTR		LOC105369556, LOC105369591	upstream, downstream	-0.2901	0.0260798
	106913	chr06	158057400	158057888	Enhancer	ENSR00000206027	SYNJ2	in gene	-0.291957	0.0260817
	91335	chr04	139593054	139593548	Enhancer	ENSR00000173719	LOC105377622	downstream	-0.27738	0.0260906
	58387	chr19	38079876	38080364	Enhancer	ENSR00000589434	SIPA1L3	in gene	-0.292389	0.0260942
	100288	chr05	181206674	181208068	Promoter	ENSR00000191736	TRIM7, TRA-TGC3-2, TRK-CTT2-3	upstream, downstream, upstream	-0.259316	0.0261168
	37375	chr14	90795603	90796085	in_gene		TTC7B	in gene	-0.262864	0.026152
	6916	chr01	146409850	146410662	Promoter	ENSR00000013031	LOC105371235	downstream	-0.273123	0.0261561
	79164	chr03	13650403	13650882	CTCF_Binding_Site	ENSR00000302732	LOC100293612, LINC00620	in gene, upstream	0.26103	0.0261941
	77635	chr22	38870301	38870576	Promoter	ENSR00000301889	CBX6	in gene	-0.276756	0.0261964
	805	chr01	10686007	10686480	in_gene		CASZ1	in gene	-0.297167	0.026218
	106060	chr06	139764505	139765101	5'UTR		LOC100132735	upstream	-0.323491	0.0262259
	70721	chr20	3117849	3118321	Enhancer	ENSR00001026878	UBOX5-AS1, UBOX5	in gene, in gene	0.292313	0.0262487
	41612	chr15	78872644	78873863	Promoter	ENSR00000079794	LOC105370915, MORF4L1	downstream, in gene	0.264267	0.0262829
	89049	chr04	55395384	55396359	Promoter	ENSR00000168595	SRD5A3-AS1, LOC105377659, TMEM165	upstream, downstream, upstream	0.244925	0.0262835
	11126	chr01	229209418	229210258	Enhancer	ENSR00000389455			0.288874	0.0263316
	107616	chr06	170049656	170050231	intergenic				0.326388	0.0263481
	929	chr01	12161728	12162344	5'UTR		MIR7846, TNFRSF1B	upstream, upstream	0.291784	0.0263696
	66504	chr02	156342334	156342887	Promoter	ENSR00000124856	NR4A2	upstream	0.262944	0.0263948
	128784	chrY	10988982	10989183	intergenic				-0.336216	0.0264412
	104376	chr06	89081589	89082147	Promoter	ENSR00000199866	PNRC1	in gene	0.263978	0.0264607
	34905	chr14	31207227	31208518	Promoter	ENSR00000067198	HECTD1, LOC105370435	in gene, upstream	0.248906	0.0264648
	40628	chr15	66730368	66731031	in_gene		SMAD6	in gene	-0.291681	0.0264694
	50166	chr17	44123572	44124317	Promoter	ENSR00000094718	HDAC5, LOC105371789	upstream, downstream	0.256956	0.0264872
	110055	chr07	47757835	47758273	Enhancer	ENSR00001273495	LINC00525	upstream	0.291248	0.0265367
	25179	chr11	134037018	134037485	Promoter	ENSR00000447500	LOC100128239, LOC105369582	in gene, upstream	0.298642	0.0265369
	23424	chr11	100876754	100877270	Enhancer	ENSR00000440259	ARHGAP42	in gene	-0.296201	0.0265652
	110077	chr07	48088382	48089609	Promoter	ENSR00000824820	UPP1	in gene	0.259519	0.0266502
	128755	chrY	10869946	10870171	intergenic				-0.35663	0.0266754
	58756	chr19	42217651	42218178	Promoter	ENSR00000109780	DEDD2, ZNF526	in gene, upstream	0.259714	0.0267415
	63448	chr02	69914299	69915337	Promoter	ENSR00000118635	SNRNP27, MXD1	downstream, upstream	0.302707	0.026761
	3239	chr01	41102122	41102715	Enhancer	ENSR00000355010	SCMH1	in gene	-0.287125	0.026775
	34485	chr14	20998912	20999625	3'UTR		METTL17, LOC101929718, SLC39A2	downstream, upstream, in gene	0.266252	0.0267952
	72137	chr20	33686200	33686811	5'UTR		E2F1	upstream	0.282178	0.0268077
	6786	chr01	125180017	125180387	CTCF_Binding_Site	ENSR00000371017			-0.468783	0.0268529
	10248	chr01	211581516	211581846	5'UTR		SLC30A1	upstream	-0.275945	0.0268757
	43919	chr16	17471217	17471823	Promoter	ENSR00000084025	XYLT1, LOC105371106	upstream, in gene	-0.262411	0.0268819
	97380	chr05	132293264	132294636	Promoter	ENSR00000769417	SLC22A4	upstream	0.256995	0.0269324
	36417	chr14	69152935	69153773	Promoter	ENSR00000070185	DCAF5	in gene	-0.240096	0.0269331
	3363	chr01	42681976	42682574	Promoter	ENSR00000005492	PPIH, LOC105378681, YBX1	downstream, upstream, upstream	0.277586	0.0269509
	23815	chr11	111557587	111558185	in_gene		LAYN	in gene	-0.29446	0.0269572
	11940	chr01	247357005	247357431	intergenic				-0.269667	0.0269601
	47541	chr17	3667865	3669014	Promoter	ENSR00000090346	CTNS, LOC105371492, P2RX5-TAX1BP3, TAX1BP3, EMC6, P2RX5	downstream, upstream, in gene, in gene, upstream, downstream	0.241284	0.0269787
	95218	chr05	67315055	67315736	intergenic				-0.281194	0.0269836
	48826	chr17	26837281	26837677	intergenic				-0.406307	0.0269903
	110703	chr07	73560061	73560381	5'UTR		BCL7B, TBL2	upstream, downstream	-0.336582	0.0269978
	90009	chr04	87555929	87556464	Enhancer	ENSR00000729341			-0.300828	0.027032
	73142	chr20	48012417	48012907	intergenic				-0.26985	0.0270411
	78220	chr22	45671668	45672734	Promoter	ENSR00000147256	ATXN10	in gene	0.263511	0.0270673
	1066	chr01	14923852	14924815	Promoter	ENSR00000001787	KAZN, LOC105376757	in gene, upstream	0.26972	0.0270965
	25400	chr12	2255720	2256201	in_gene		CACNA1C	in gene	-0.385923	0.027227
	26236	chr12	19439315	19439909	Promoter	ENSR00000049482	AEBP2	in gene	0.24484	0.0272579
	77700	chr22	39493770	39494216	Enhancer	ENSR00000672320	MGAT3, MIEF1, LOC105373035	downstream, upstream, downstream	-0.263949	0.0272757
	88579	chr04	40576936	40577732	in_gene		RBM47	in gene	0.253906	0.0272941
	10559	chr01	220046114	220046827	Promoter	ENSR00000020365	EPRS	in gene	-0.246035	0.0273101
	25261	chr12	406764	407291	Enhancer	ENSR00000447827	CCDC77, LOC105369594	in gene, upstream	0.30716	0.0273224
	31775	chr13	30430182	30430704	Enhancer	ENSR00000060637	LINC01058, LOC105370143	upstream, downstream	-0.270515	0.0273889
	98605	chr05	149837678	149838031	TF_binding	ENSR00000317893	PPARGC1B	in gene	-0.274913	0.0273982
	46213	chr16	75555129	75555593	Promoter	ENSR00000088024	TMEM231	in gene	0.293938	0.0274109
	43823	chr16	15434299	15434756	Promoter	ENSR00000083796	C16orf45	in gene	0.274452	0.0274592
	80404	chr03	42651545	42652166	Promoter	ENSR00000151384	NKTR, LOC101928323, ZBTB47	downstream, in gene, upstream	-0.253801	0.0275097
	37214	chr14	87992432	87993431	Promoter	ENSR00000071682	GALC	in gene	0.283946	0.0275344
	53491	chr18	11980499	11981710	Promoter	ENSR00000100915	IMPA2	upstream	0.263846	0.0275348
	82878	chr03	111904666	111905105	Enhancer	ENSR00000696452	PHLDB2	in gene	-0.274024	0.0275416
	65183	chr02	113117472	113118060	in_gene		IL1RN	in gene	0.27104	0.027546
	92429	chr04	173521838	173523103	Promoter	ENSR00000176263	LOC101928439, HAND2, LOC105377542, HAND2-AS1	downstream, downstream, upstream, upstream	0.274574	0.0275678
	51688	chr17	68035234	68036112	Promoter	ENSR00000097453	KPNA2	upstream	0.257122	0.0275692
	59499	chr19	49451661	49452106	Promoter	ENSR00000110898	PIH1D1, ALDH16A1	in gene, upstream	0.251697	0.0275754
	41333	chr15	74995243	74995686	Promoter	ENSR00000079326	SCAMP5	upstream	-0.278749	0.0276031
	68524	chr02	209495880	209496414	Enhancer	ENSR00001043995	MAP2	in gene	-0.270853	0.0276304
	125906	chr09	137254742	137255874	Promoter	ENSR00000243170	FAM166A, C9orf173-AS1, C9orf173, NELFB	upstream, upstream, downstream, in gene	0.267559	0.0276416
	6183	chr01	110412461	110412920	Enhancer	ENSR00000011270	LAMTOR5, LAMTOR5-AS1	upstream, in gene	0.276499	0.0276715
	27949	chr12	57751701	57752829	Promoter	ENSR00000052701	AGAP2, TSPAN31, CDK4, MIR6759, MARCH9, CYP27B1	upstream, downstream, in gene, upstream, upstream, downstream	0.240883	0.0276935
	95422	chr05	73115350	73115992	Enhancer	ENSR00001096366	LOC105379029, TMEM171	in gene, upstream	-0.294739	0.0276978
	128674	chrX	155216067	155217180	Promoter	ENSR00000249729	VBP1	in gene	0.276906	0.0277407
	90161	chr04	94548535	94548959	Enhancer	ENSR00000170826	PDLIM5	in gene	-0.341443	0.0277786
	52050	chr17	74671125	74671683	Enhancer	ENSR00000564148	RAB37, LOC105371894	in gene, downstream	0.286357	0.0278264
	2194	chr01	27154753	27155500	Promoter	ENSR00000003681	SLC9A1, LOC102723760	in gene, upstream	0.258257	0.0278357
	95873	chr05	81750843	81751831	Promoter	ENSR00000183263	SSBP2	upstream	0.248322	0.0278464
	120148	chr08	145052163	145052704	Promoter	ENSR00000334031	C8orf33	upstream	0.295223	0.0279084
	71917	chr20	31057955	31058368	intergenic				-0.325102	0.027925
	47474	chr17	2396667	2397245	Promoter	ENSR00000090234	MNT, LOC284009	in gene, downstream	0.26922	0.0279365
	52847	chr17	82396585	82397128	in_gene		OGFOD3, LOC102723806	in gene, in gene	0.287236	0.0280121
	100189	chr05	179678140	179678894	Promoter	ENSR00000191576	LOC105377763, CBY3, CANX	downstream, downstream, upstream	-0.246878	0.0280247
	100627	chr06	4320868	4321292	intergenic				-0.301744	0.0280952
	78646	chr03	4711330	4711740	CTCF_Binding_Site	ENSR00000675916	ITPR1, LOC105376932	in gene, upstream	-0.269389	0.0280956
	100589	chr06	3841450	3842075	Enhancer	ENSR00000781386	FAM50B	upstream	-0.293169	0.0281126
	93708	chr05	17118665	17119068	intergenic				-0.261764	0.0281604
	95860	chr05	81232423	81233545	3'UTR		RASGRF2, CKMT2, CKMT2-AS1	downstream, upstream, downstream	0.272739	0.0282419
	24496	chr11	122189225	122189646	Enhancer	ENSR00000962613	MIR100HG	in gene	-0.29877	0.0282601
	58301	chr19	36014088	36014722	Promoter	ENSR00000109101	SYNE4, ALKBH6, LOC101927572, CLIP3	upstream, upstream, upstream, downstream	0.270863	0.0282672
	19879	chr11	19715022	19715779	Promoter	ENSR00000037753	NAV2, LOC100126784	in gene, upstream	-0.324265	0.0283294
	114846	chr08	17001333	17001865	Promoter	ENSR00000221472	FGF20	in gene	-0.255228	0.0283384
	100823	chr06	7730873	7731341	in_gene		BMP6, LOC105374907	in gene, in gene	-0.276886	0.0283808
	30958	chr12	127393892	127394306	Enhancer	ENSR00000473623			-0.302736	0.0284062
	13217	chr10	25493023	25493560	in_gene		GPR158	in gene	-0.313523	0.0284106
	92808	chr04	185566745	185568043	3'UTR		LOC105377624	downstream	0.265793	0.0284207
	60073	chr19	58002485	58003125	Promoter	ENSR00000111840	ZNF606, LOC100128398	in gene, upstream	0.264542	0.0284449
	8338	chr01	171438431	171438873	Enhancer	ENSR00000932948			-0.28593	0.0284468
	85493	chr03	170189112	170189541	CTCF_Binding_Site	ENSR00000307481	PHC3	upstream	0.291371	0.0284612
	70381	chr02	240640931	240641300	Enhancer	ENSR00000642360	GPR35	downstream	0.270858	0.0284722
	107772	chr07	953464	953933	Promoter	ENSR00000207516	ADAP1	in gene	0.275082	0.0284964
	71201	chr20	11403719	11404237	Enhancer	ENSR00000597175	LOC105372529	in gene	-0.298705	0.028502
	108796	chr07	24979952	24980813	Promoter	ENSR00000209645	OSBPL3	upstream	0.259415	0.0285146
	77965	chr22	42920083	42920450	in_gene		PACSIN2	in gene	0.273587	0.0285624
	14312	chr10	49552184	49552612	intergenic				-0.304223	0.0285859
	89609	chr04	77538074	77538713	Enhancer	ENSR00000727412	CXCL13	in gene	-0.281313	0.0286371
	27549	chr12	52879412	52880239	CTCF_Binding_Site	ENSR00000268405			-0.242588	0.0286402
	117272	chr08	79767532	79768627	Promoter	ENSR00000331906	HEY1, LOC101927067, LOC101927040	upstream, upstream, downstream	0.284656	0.028665
	2526	chr01	31644248	31645384	Promoter	ENSR00000004223	PEF1, LOC105378628, COL16A1	in gene, downstream, downstream	0.296273	0.028681
	48760	chr17	21864144	21864430	intergenic				-0.309634	0.0287229
	110525	chr07	66844551	66845280	Promoter	ENSR00000213021	LOC101929580	upstream	0.276392	0.0287239
	48632	chr17	19766492	19766883	CTCF_Binding_Site	ENSR00000282712	ULK2	downstream	-0.282528	0.0287923
	60052	chr19	57664207	57665002	Promoter	ENSR00000111816	ZSCAN4	in gene	-0.270074	0.0289022
	27300	chr12	49741903	49742314	Promoter	ENSR00000051663	TMBIM6	in gene	0.265519	0.0289204
	100496	chr06	2987047	2987293	5'UTR		LINC01011, NQO2, LOC105374888	upstream, upstream, downstream	-0.282605	0.0289456
	43169	chr16	2388759	2389240	intergenic				-0.366739	0.0289775
	48831	chr17	26852809	26853250	intergenic				-0.271439	0.0290049
	84890	chr03	151976131	151976564	intergenic				-0.32402	0.0290049
	100442	chr06	2432291	2432741	Enhancer	ENSR00001106107			-0.280225	0.0290125
	100043	chr05	177457593	177457962	CTCF_Binding_Site	ENSR00000779279	PRR7-AS1, PRR7, DBN1	upstream, downstream, in gene	0.268094	0.0290772
	5269	chr01	85330119	85330686	Enhancer	ENSR00001169549	DDAH1	in gene	-0.283823	0.0290805
	79543	chr03	23600137	23600603	Enhancer	ENSR00000680063	UBE2E2	downstream	-0.271799	0.0291349
	97416	chr05	132736988	132737863	Promoter	ENSR00000186885	KIF3A, CCNI2	in gene, upstream	0.249827	0.0291538
	23637	chr11	107043554	107044027	Enhancer	ENSR00000961019			-0.285006	0.0292074
	48468	chr17	17819741	17820039	3'UTR		RAI1, SREBF1, MIR6777, MIR33B	downstream, in gene, upstream, upstream	-0.263549	0.0292231
	15665	chr10	78408605	78409294	intergenic				0.328833	0.0292537
	43423	chr16	4847066	4847884	Promoter	ENSR00000082869	GLYR1, UBN1	upstream, in gene	0.268013	0.0292646
	21698	chr11	65477154	65477915	3'UTR		LOC105369346	downstream	0.262431	0.0292676
	27608	chr12	53379314	53380805	Promoter	ENSR00000052182	SP1	upstream	0.276104	0.0292795
	77329	chr22	36252799	36253392	Promoter	ENSR00000145819	APOL1	in gene	-0.277387	0.0292895
	77800	chr22	41048766	41049251	Promoter	ENSR00000672677			0.270427	0.0293286
	75969	chr22	17628488	17629091	Promoter	ENSR00000143549	ATP6V1E1, BCL2L13	in gene, upstream	0.27697	0.0293512
	97550	chr05	134503267	134503887	5'UTR		LOC101927934	upstream	-0.247063	0.0293835
	72421	chr20	37223045	37223490	in_gene		RPN2	in gene	-0.277857	0.0293862
	72288	chr20	35516219	35516710	in_gene		CEP250, C20orf173	in gene, downstream	-0.280752	0.0293984
	101287	chr06	16450301	16450757	Enhancer	ENSR00001107647	ATXN1	in gene	-0.272906	0.0293985
	59315	chr19	47729099	47729935	Promoter	ENSR00000110615	EHD2	in gene	0.263877	0.0294533
	63777	chr02	74566695	74567043	3'UTR		DOK1, M1AP	downstream, in gene	-0.28064	0.0294788
	64038	chr02	85741701	85742278	intergenic				0.276176	0.0294795
	73963	chr20	62369000	62369386	5'UTR		LAMA5, LOC105372708	upstream, downstream	0.272827	0.0294997
	124980	chr09	127740633	127741192	3'UTR		TTC16, TOR2A, SH2D3C	downstream, upstream, in gene	-0.278515	0.0295379
	42503	chr15	92803746	92804511	Promoter	ENSR00000526087	FAM174B	in gene	0.249186	0.0295494
	37045	chr14	78606099	78606637	Enhancer	ENSR00000987281	NRXN3	in gene	-0.326266	0.0295585
	52393	chr17	77881494	77881962	Promoter	ENSR00000565249	FLJ45079	in gene	0.270534	0.029559
	92729	chr04	184453397	184453755	in_gene		IRF2	in gene	-0.320321	0.0296032
	7909	chr01	162055053	162055573	Enhancer	ENSR00000932108			-0.290163	0.0296148
	108093	chr07	5426584	5426935	Promoter	ENSR00000208079	TNRC18, LOC100129484	upstream, in gene	-0.267519	0.0296161
	99719	chr05	172930894	172931605	Promoter	ENSR00001104856	ERGIC1	in gene	-0.23783	0.0296325
	10018	chr01	207751741	207752967	Promoter	ENSR00000019184	CD46, C1orf132	in gene, downstream	0.251207	0.0296538
	59340	chr19	48203713	48204486	Promoter	ENSR00000110670	C19orf68, CARD8	downstream, in gene	0.239079	0.0297074
	88964	chr04	53987862	53988343	Enhancer	ENSR00001082106			-0.293867	0.0297365
	90062	chr04	88591950	88592819	Promoter	ENSR00000170590	HERC3	upstream	0.2782	0.0298099
	98354	chr05	145946003	145946871	Enhancer	ENSR00001102585	GRXCR2, SH3RF2	upstream, in gene	-0.320768	0.0298264
	204	chr01	2451767	2452225	Enhancer	ENSR00000000347	PLCH2	in gene	-0.32462	0.0299056
	73058	chr20	46958929	46959466	in_gene		EYA2	in gene	-0.278759	0.0299345
	43363	chr16	4330311	4330671	CTCF_Binding_Site	ENSR00000279513	GLIS2, GLIS2-AS1, CORO7-PAM16, PAM16	in gene, upstream, downstream, downstream	-0.257664	0.0300581
	71914	chr20	31053736	31054193	intergenic				-0.29752	0.0300606
	80515	chr03	44584575	44585552	Promoter	ENSR00001242355	ZKSCAN7, ZNF660	downstream, in gene	0.288697	0.0300846
	100596	chr06	3911788	3912229	intergenic				-0.257747	0.030094
	33192	chr13	75481527	75482776	Promoter	ENSR00000063812	TBC1D4	in gene	-0.24721	0.0301143
	60504	chr02	9311439	9311937	Enhancer	ENSR00000112566	ASAP2	in gene	-0.251419	0.030117
	70703	chr20	2873133	2873853	3'UTR		VPS16, PTPRA	downstream, in gene	0.291284	0.0302361
	85304	chr03	161171117	161171513	Enhancer	ENSR00000161281	LOC105374186	downstream	-0.280942	0.0302907
	17293	chr10	110567057	110568449	5'UTR		LOC105378483, SMC3	upstream, in gene	0.255729	0.0303151
	59552	chr19	49817376	49817862	Promoter	ENSR00000110964	FUZ, LOC105372435, MED25	upstream, downstream, upstream	0.25204	0.0303209
	77190	chr22	33785262	33785700	Enhancer	ENSR00001059701	LARGE	in gene	-0.318683	0.030329
	46698	chr16	85004348	85004885	in_gene		ZDHHC7	in gene	-0.280454	0.0303416
	13472	chr10	30433652	30434947	in_gene		MAP3K8	in gene	0.246838	0.0303594
	74929	chr21	34510557	34511015	Promoter	ENSR00000300202	KCNE1, RCAN1	in gene, downstream	-0.271911	0.0303974
	43097	chr16	1708874	1709222	3'UTR		HN1L, MAPK8IP3, LOC101929480	downstream, in gene, downstream	0.258239	0.0303992
	90057	chr04	88523327	88524114	Promoter	ENSR00000170580	PIGY, PYURF, LOC101929134	in gene, in gene, upstream	-0.246668	0.0304107
	25719	chr12	6927547	6927955	Promoter	ENSR00000048371	ENO2, LOC105369633, ATN1	downstream, in gene, in gene	0.27265	0.0304447
	98193	chr05	142674470	142674942	Enhancer	ENSR00000772012	FGF1	in gene	-0.287629	0.0304616
	36283	chr14	67695458	67696019	Promoter	ENSR00000069909	RDH11, RDH12	in gene, upstream	0.256579	0.0304747
	40534	chr15	65435667	65436214	Enhancer	ENSR00000993990	DPP8	downstream	-0.268994	0.0304759
	9510	chr01	202235724	202236604	CTCF_Binding_Site	ENSR00000256197	LGR6, LOC101929388	in gene, in gene	-0.261857	0.0304902
	73048	chr20	46747972	46748354	Enhancer	ENSR00000604883			-0.264038	0.0305178
	42999	chr16	740680	741337	Promoter	ENSR00000082239	NARFL	in gene	0.275417	0.0305478
	91253	chr04	137532217	137532783	Promoter	ENSR00000173488	PCDH18	upstream	-0.271205	0.0305537
	38851	chr15	33852147	33853017	Enhancer	ENSR00001203309	RYR3, LOC101929988	in gene, in gene	-0.260049	0.0305966
	22451	chr11	74442552	74442981	Enhancer	ENSR00000435500			-0.277494	0.0306025
	101880	chr06	27687403	27687917	5'UTR		TRV-AAC4-1, TRT-AGT2-2, TRI-AAT2-1, LINC01012	upstream, upstream, upstream, upstream	-0.265051	0.0306378
	19437	chr11	12268948	12269558	Enhancer	ENSR00000423819	MICAL2	in gene	-0.26045	0.0306904
	49792	chr17	40443275	40444072	Promoter	ENSR00000094094	IGFBP4	in gene	-0.282333	0.0307079
	101813	chr06	26743185	26743753	5'UTR		TRM-CAT4-3, TRM-CAT4-2	upstream, downstream	-0.258627	0.0307193
	107439	chr06	167760884	167761812	Enhancer	ENSR00001119894			0.323935	0.0307267
	44409	chr16	29029032	29029778	Enhancer	ENSR00001000759	LOC730153	upstream	0.301795	0.0307286
	52188	chr17	75951809	75952270	in_gene		ACOX1	in gene	-0.274802	0.0307391
	22057	chr11	69321743	69322402	Enhancer	ENSR00000041349	LOC105369370	in gene	-0.263991	0.0307735
	14843	chr10	63700112	63700758	intergenic				-0.249109	0.0307966
	27445	chr12	51752435	51752895	Enhancer	ENSR00000968241	SCN8A	in gene	0.287492	0.0308016
	68126	chr02	201071417	201072049	Promoter	ENSR00000128758	FAM126B, NDUFB3	upstream, upstream	0.290805	0.0308143
	58510	chr19	39341491	39342547	Promoter	ENSR00000109413	GMFG, SAMD4B	upstream, upstream	0.233289	0.030873
	120957	chr09	21335039	21335601	Promoter	ENSR00000233883	KLHL9	in gene	0.255266	0.0308874
	74228	chr21	8438638	8438883	3'UTR		MIR6724-4	downstream	-0.389798	0.0309299
	112195	chr07	106775402	106775982	3'UTR		RNA5SP236	downstream	-0.261059	0.0309589
	76335	chr22	23069908	23070634	Promoter	ENSR00000144186	RSPH14, GNAZ	in gene, upstream	0.243054	0.0309608
	120108	chr08	144477672	144478486	Promoter	ENSR00000873380	KIFC2, FOXH1, PPP1R16A	downstream, upstream, in gene	-0.289258	0.0309757
	38320	chr14	105091599	105092287	Promoter	ENSR00000073764	LOC102723354	upstream	0.279849	0.0310048
	27776	chr12	55996865	55997506	Promoter	ENSR00000052466	RAB5B, SUOX	downstream, upstream	0.241653	0.0310129
	121540	chr09	37472079	37472888	5'UTR		ZBTB5, KCTD9P3	upstream, upstream	-0.292037	0.0310162
	29901	chr12	109573274	109573936	Promoter	ENSR00000057190	MMAB, MVK	upstream, in gene	0.24251	0.0310285
	62487	chr02	46299721	46300076	Promoter	ENSR00000116607	LOC101926974, LOC105374583, EPAS1	downstream, in gene, in gene	0.291674	0.0311099
	58299	chr19	35999168	35999549	CTCF_Binding_Site	ENSR00000589225	SDHAF1, SYNE4, ALKBH6	downstream, downstream, downstream	-0.257534	0.0311191
	104066	chr06	79536809	79537987	Promoter	ENSR00000199193	LCA5, LOC105377866	in gene, upstream	0.265376	0.0311304
	79183	chr03	14178124	14178979	Promoter	ENSR00000148882	XPC, LSM3	in gene, upstream	0.242421	0.0311443
	92610	chr04	182448534	182449257	Promoter	ENSR00000176712	TENM3	in gene	0.296704	0.0311494
	112200	chr07	106848800	106849266	Enhancer	ENSR00001275860			-0.266852	0.0311518
	79607	chr03	24496520	24496841	CTCF_Binding_Site	ENSR00000680326	THRB, THRB-AS1	upstream, in gene	0.276475	0.0311741
	72006	chr20	32031362	32031814	in_gene		CCM2L	in gene	0.274868	0.0311763
	98550	chr05	149357700	149358717	Promoter	ENSR00000188786	GRPEL2, PCYOX1L	downstream, in gene	0.275046	0.0311867
	82121	chr03	73786154	73787047	Enhancer	ENSR00000691254			-0.253731	0.031188
	77930	chr22	42620573	42621107	5'UTR		POLDIP3, RNU12, CYB5R3	upstream, downstream, in gene	-0.270202	0.0312196
	57724	chr19	19191991	19192993	Promoter	ENSR00000108210	MEF2BNB-MEF2B, MEF2BNB, RFXANK, NR2C2AP	in gene, in gene, in gene, downstream	0.248324	0.0312641
	84639	chr03	146160726	146161772	Promoter	ENSR00000159689	PLOD2, LOC105374145	in gene, downstream	0.232562	0.031291
	36736	chr14	74552620	74553104	Enhancer	ENSR00000502189	LTBP2	in gene	-0.273365	0.0313167
	27312	chr12	49827331	49828000	Promoter	ENSR00000968005	NCKAP5L, BCDIN3D-AS1, BCDIN3D	in gene, upstream, downstream	0.250275	0.0313193
	42655	chr15	98648241	98648791	Promoter	ENSR00000527133	IRAIN, IGF1R	in gene, upstream	-0.262648	0.0313592
	41186	chr15	73686780	73687064	Promoter	ENSR00000079128	CD276	in gene	0.288475	0.0313876
	25335	chr12	1527809	1528124	Enhancer	ENSR00000964063	WNT5B	upstream	-0.307737	0.0313932
	103267	chr06	45791502	45792070	Enhancer	ENSR00000791697			-0.284017	0.0314437
	62871	chr02	55616842	55617176	Promoter	ENSR00000117364	SMEK2	in gene	-0.251022	0.0315219
	119170	chr08	127080727	127081235	Enhancer	ENSR00001143965	PCAT2, PRNCR1	in gene, in gene	-0.306825	0.0315256
	128175	chrX	130165369	130166218	Promoter	ENSR00000248708	AIFM1, RAB33A	in gene, upstream	0.296023	0.0315337
	120404	chr09	4792279	4793393	in_gene		RCL1	in gene	0.239321	0.0315535
	88436	chr04	38099683	38100516	Enhancer	ENSR00000721603	TBC1D1	in gene	-0.264096	0.0315671
	39582	chr15	48395404	48396307	Enhancer	ENSR00000515039			-0.266161	0.0315687
	25679	chr12	6613803	6614527	Promoter	ENSR00000449554	CHD4, LOC105369629, LOC105369631, LPAR5	upstream, downstream, in gene, downstream	0.254455	0.0316267
	79666	chr03	27311350	27311809	Enhancer	ENSR00000680772	NEK10	in gene	-0.289091	0.0316282
	90910	chr04	121784999	121785950	Enhancer	ENSR00000172659			-0.257251	0.0316574
	15982	chr10	86635384	86635809	intergenic				-0.3259	0.0317101
	110463	chr07	66183653	66184178	Enhancer	ENSR00001125932			-0.255704	0.0317327
	78270	chr22	46105485	46106303	in_gene		MIRLET7BHG, MIRLET7A3, MIR4763, MIRLET7B	in gene, upstream, upstream, upstream	0.267085	0.0317589
	63774	chr02	74553829	74555313	Promoter	ENSR00001225528	LOXL3, DOK1, M1AP	in gene, in gene, downstream	0.252552	0.0317774
	57067	chr19	12838250	12838639	Promoter	ENSR00000584887	RTBDN, LOC105372281, MAST1	upstream, downstream, in gene	-0.249144	0.0317873
	104812	chr06	108737937	108738448	intergenic				-0.275066	0.0318131
	31512	chr13	24995180	24995640	CTCF_Binding_Site	ENSR00000271225			-0.287903	0.0318202
	35932	chr14	60777808	60778434	Enhancer	ENSR00000499040	MNAT1	in gene	-0.26155	0.0318233
	47122	chr16	89167353	89167764	CTCF_Binding_Site	ENSR00000281982	LOC102724669, LINC00304, LOC400558, CDH15	upstream, downstream, in gene, upstream	0.264141	0.0318533
	17512	chr10	114271663	114272353	in_gene		VWA2, AFAP1L2	in gene, downstream	-0.245105	0.0318659
	24363	chr11	120299928	120300351	Enhancer	ENSR00001188019	POU2F3, LOC105369531	in gene, upstream	-0.273673	0.0319114
	113975	chr07	152054638	152055219	Enhancer	ENSR00000844140	GALNT11	in gene	-0.291555	0.0319347
	82150	chr03	75580098	75580600	CTCF_Binding_Site	ENSR00000304714			-0.261511	0.0319743
	9499	chr01	202144179	202144962	Promoter	ENSR00000018249	ARL8A, PTPN7	in gene, downstream	0.265885	0.0319829
	811	chr01	10755853	10756349	Enhancer	ENSR00000347117	CASZ1	in gene	0.270932	0.0319872
	7053	chr01	150235925	150236539	Promoter	ENSR00000013486	ANP32E	upstream	0.249252	0.032037
	64064	chr02	85920955	85921486	intergenic				-0.28001	0.0321311
	110814	chr07	74477849	74478552	in_gene		GTF2IRD1, RNA5SP233	in gene, downstream	0.28898	0.0321379
	101963	chr06	28802539	28803034	5'UTR		TRA-AGC1-1, TRA-TGC7-1, TRF-GAA3-1, TRA-AGC6-1	upstream, downstream, downstream, downstream	-0.281164	0.0321442
	12314	chr10	5629874	5630185	in_gene		LOC102723629, ASB13	in gene, downstream	0.268708	0.0321904
	115359	chr08	25188240	25188649	Promoter	ENSR00000222377	DOCK5	in gene	-0.255091	0.0321908
	127293	chrX	68832048	68832447	Promoter	ENSR00000247000	EFNB1	in gene	-0.278346	0.0322237
	115072	chr08	21041027	21041470	CTCF_Binding_Site	ENSR00000330213			0.265833	0.0323483
	68002	chr02	197804296	197805136	Promoter	ENSR00000128466	LOC105373828, PLCL1	in gene, in gene	0.246729	0.0324249
	23833	chr11	111793768	111794260	Enhancer	ENSR00000442334	ALG9	in gene	-0.267947	0.0324847
	108695	chr07	23020698	23021268	5'UTR		FAM126A, LOC105375185	upstream, upstream	-0.274662	0.0325327
	6105	chr01	109773630	109774087	CTCF_Binding_Site	ENSR00000253478	EPS8L3	upstream	0.247028	0.0325537
	74758	chr21	31659332	31660383	Promoter	ENSR00000141329	LOC102724449, SOD1	upstream, in gene	0.279764	0.0326271
	28170	chr12	65536746	65537417	in_gene		LOC100507065, LOC105369187	in gene, downstream	-0.249301	0.0326385
	107341	chr06	166381904	166382135	Promoter	ENSR00000206818	MPC1	in gene	-0.262135	0.0326519
	110917	chr07	76235064	76235548	Promoter	ENSR00000828946	SRRM3	in gene	0.267505	0.032667
	93418	chr05	10307393	10307952	Promoter	ENSR00000178040	CMBL, LOC105374651	in gene, upstream	0.24945	0.0326966
	20923	chr11	47233963	47234735	in_gene		DDB2, ACP2	in gene, downstream	-0.261913	0.0327008
	22040	chr11	69131084	69131900	Enhancer	ENSR00000433876	TPCN2	in gene	0.26419	0.0327203
	28095	chr12	64088416	64089212	Enhancer	ENSR00000969449	SRGAP1, LOC105369800, LOC105369799	in gene, downstream, downstream	-0.294432	0.0327272
	29941	chr12	110001623	110002056	5'UTR		GIT2, ANKRD13A	upstream, in gene	-0.290474	0.0327772
	52715	chr17	81419264	81419792	in_gene		BAHCC1	in gene	0.358304	0.0327777
	60967	chr02	19120974	19121790	intergenic				-0.276332	0.0327905
	30380	chr12	118307116	118308254	in_gene		TAOK3	in gene	-0.256512	0.0327995
	86654	chr03	194593397	194593786	3'UTR		TMEM44-AS1, TMEM44, LOC105374291	downstream, in gene, upstream	-0.274056	0.0328049
	2121	chr01	26620164	26621718	intergenic				-0.258567	0.0328071
	45456	chr16	64864174	64864620	Enhancer	ENSR00000086776			-0.288576	0.0328214
	11416	chr01	234610621	234611555	Promoter	ENSR00000257385	IRF2BP2	upstream	0.266245	0.0328294
	51838	chr17	72120727	72122143	Promoter	ENSR00000097887	SOX9-AS1, SOX9	upstream, in gene	0.263734	0.0328569
	26729	chr12	31736426	31736836	5'UTR		AMN1, LOC105369722	upstream, downstream	-0.268822	0.0328864
	98607	chr05	149853031	149853431	CTCF_Binding_Site	ENSR00000317894	PPARGC1B, PDE6A	in gene, downstream	0.257325	0.0329052
	111770	chr07	100271866	100272542	Promoter	ENSR00000215767	GATS, LOC105375426	in gene, upstream	-0.242077	0.0329125
	20764	chr11	45400559	45401064	Enhancer	ENSR00000429548			-0.281795	0.0329287
	85774	chr03	177299907	177300515	in_gene		LINC00501	in gene	-0.318683	0.0329391
	22549	chr11	75554200	75554945	Promoter	ENSR00000264910	SERPINH1	upstream	0.271017	0.0329642
	5057	chr01	78061759	78062193	Enhancer	ENSR00000362672	GIPC2	in gene	-0.257423	0.0329843
	56325	chr19	4065453	4066213	Promoter	ENSR00000106148	ZBTB7A	in gene	0.273374	0.0330241
	46791	chr16	85798986	85800649	Promoter	ENSR00000089067	EMC8, LOC101928557, COX4I1	upstream, downstream, in gene	0.248125	0.0330667
	41786	chr15	81000588	81002161	Promoter	ENSR00000080043	MIR4514, MESDC1	upstream, in gene	-0.264109	0.0330702
	1349	chr01	17567664	17567961	in_gene		ARHGEF10L	in gene	-0.311446	0.0331047
	49270	chr17	32723412	32723941	in_gene		MYO1D	in gene	-0.307967	0.0331137
	76996	chr22	31055566	31055983	Enhancer	ENSR00001239049	SMTN	upstream	0.26447	0.0331404
	18096	chr10	124736329	124736994	in_gene		FAM53B	in gene	-0.257092	0.0331493
	97492	chr05	133929918	133930478	in_gene		LOC105379182	in gene	-0.267276	0.0331702
	48549	chr17	18855955	18856458	Promoter	ENSR00000092128	LOC101929141, PRPSAP2	in gene, upstream	0.249723	0.0331769
	20739	chr11	45102763	45103384	CTCF_Binding_Site	ENSR00000263849	PRDM11, LOC105376652	in gene, downstream	-0.25083	0.0331797
	12196	chr10	3886332	3887107	3'UTR		LOC105376366	downstream	-0.258319	0.0332123
	8036	chr01	164765566	164765987	Enhancer	ENSR00000932313	PBX1, LOC100505795	in gene, downstream	-0.307531	0.033253
	89530	chr04	76590153	76590596	in_gene		SHROOM3	in gene	-0.276673	0.0333096
	92864	chr04	186676457	186676907	Enhancer	ENSR00001255873	FAT1, LOC105377597	in gene, downstream	-0.293315	0.0333814
	95996	chr05	84487985	84488342	TF_binding	ENSR00000761098	LOC105379057, LOC105379056	in gene, upstream	0.253341	0.033394
	19350	chr11	11480816	11481326	in_gene		GALNT18, LOC105376551	in gene, upstream	-0.276568	0.0334328
	80675	chr03	46629822	46630317	CTCF_Binding_Site	ENSR00000684825			-0.257427	0.0334414
	115478	chr08	27310821	27311805	Promoter	ENSR00000222586	TRIM35, PTK2B	in gene, upstream	0.255706	0.0334971
	12312	chr10	5623064	5623486	in_gene		LOC102723629	in gene	0.268549	0.0335196
	115530	chr08	27964845	27965625	in_gene		SCARA5	in gene	-0.266109	0.0335489
	95644	chr05	76999387	76999871	Enhancer	ENSR00001096868			-0.28479	0.0335559
	76430	chr22	24066146	24066565	in_gene		CABIN1	in gene	-0.297507	0.0336305
	100583	chr06	3808748	3809329	intergenic				0.230154	0.0336431
	85483	chr03	169966469	169967581	Promoter	ENSR00000161557	SEC62	in gene	-0.256133	0.0337249
	63212	chr02	65396422	65397037	in_gene		SPRED2	in gene	-0.272811	0.0337337
	106799	chr06	156686753	156687825	intergenic				0.247088	0.0338783
	58455	chr19	38718910	38719674	Enhancer	ENSR00000589657	ACTN4	in gene	0.262205	0.0338864
	256	chr01	3219117	3219681	in_gene		PRDM16, LOC105378605	in gene, upstream	0.278854	0.0338984
	124583	chr09	121985987	121986518	Enhancer	ENSR00001154392	TTLL11	in gene	0.257483	0.0339181
	125917	chr09	137305536	137305912	Promoter	ENSR00001290089	NRARP, EXD3	upstream, downstream	0.262459	0.0339261
	26770	chr12	32549701	32550122	in_gene		FGD4	in gene	-0.249077	0.0339409
	83628	chr03	126355734	126356319	Promoter	ENSR00000157833	KLF15	in gene	0.274343	0.0339792
	74266	chr21	9119820	9120114	in_gene		TEKT4P2	in gene	-0.289843	0.0339947
	16849	chr10	101272172	101272680	5'UTR		LOC101927419	upstream	-0.271384	0.0340044
	82255	chr03	84958607	84959455	Promoter	ENSR00000155080	CADM2	in gene	0.254749	0.034007
	70774	chr20	3811475	3812218	3'UTR		CDC25B, LOC101929125, AP5S1	downstream, in gene, upstream	0.283049	0.0340085
	114907	chr08	18280708	18281265	TF_binding	ENSR00001278915			-0.28006	0.0340579
	83260	chr03	120742273	120743142	Promoter	ENSR00000157233	RABL3, GTF2E1	upstream, upstream	0.242022	0.0340616
	26436	chr12	25694036	25694471	Enhancer	ENSR00000049887			-0.254677	0.0340705
	15382	chr10	73940556	73941150	intergenic				0.265735	0.0341295
	44337	chr16	27721419	27722222	in_gene		KIAA0556, LOC100128079	in gene, upstream	0.256521	0.0341355
	54320	chr18	37537829	37538227	CTCF_Binding_Site	ENSR00000285757	CELF4	in gene	0.264502	0.034146
	45970	chr16	70760627	70761084	Enhancer	ENSR00000541276	VAC14, VAC14-AS1	in gene, in gene	-0.278253	0.0341582
	69056	chr02	219509612	219510500	CTCF_Binding_Site	ENSR00000637293	LOC105373885, GMPPA, ASIC4	in gene, downstream, upstream	-0.263809	0.0341977
	24235	chr11	118918119	118918582	Promoter	ENSR00000266130	BCL9L, MIR4492	in gene, downstream	0.253147	0.0342012
	67216	chr02	174039678	174040212	CTCF_Binding_Site	ENSR00000628584			0.249332	0.0342117
	39807	chr15	52076936	52077428	intergenic				-0.289844	0.0342731
	85806	chr03	177744795	177745413	Enhancer	ENSR00001248028	LINC00578	in gene	-0.250497	0.0343153
	33681	chr13	97879755	97880264	intergenic				-0.296831	0.0343217
	59659	chr19	51367387	51368131	Promoter	ENSR00000111168	ETFB, CLDND2, LOC105372445, NKG7	upstream, in gene, upstream, downstream	0.246404	0.0343321
	6864	chr01	145465260	145465991	Promoter	ENSR00000012882	TRNAQ-CUG, TRNAN-GUU	downstream, downstream	-0.265245	0.0343661
	77020	chr22	31244050	31244358	in_gene		LIMK2	in gene	-0.262126	0.0343748
	56022	chr19	1261811	1262519	Promoter	ENSR00000105654	MIDN, LOC105372236, CIRBP-AS1, CIRBP	downstream, in gene, downstream, upstream	0.331966	0.0343948
	106757	chr06	155314232	155315215	Promoter	ENSR00000205677	TFB1M	upstream	0.258774	0.0343957
	79332	chr03	16112942	16113475	Enhancer	ENSR00000678650			-0.271289	0.034433
	18977	chr11	5605871	5606285	in_gene		TRIM5, TRIM6, TRIM6-TRIM34	in gene, in gene, in gene	-0.260584	0.0344571
	15112	chr10	70558905	70559759	in_gene		PALD1	in gene	0.268734	0.0344739
	99305	chr05	167699354	167699911	Enhancer	ENSR00001262697	TENM2, CTB-78F1.2	in gene, in gene	-0.267285	0.0344853
	58123	chr19	33348677	33349106	intergenic				0.255629	0.0345118
	33322	chr13	79451506	79451936	Enhancer	ENSR00000980175			-0.268836	0.0345642
	6542	chr01	116556509	116557036	in_gene		CD58, LOC105378925, MIR548AC	in gene, downstream, downstream	-0.241612	0.0346282
	47458	chr17	2240080	2240491	in_gene		SMG6, LOC101927839	in gene, downstream	-0.285353	0.0346316
	59400	chr19	48646278	48646877	Promoter	ENSR00000288836	DBP, CA11	upstream, upstream	0.263804	0.0346329
	27832	chr12	56521570	56522007	Promoter	ENSR00000052523	RBMS2	upstream	-0.259212	0.0346514
	36960	chr14	77032793	77034295	Promoter	ENSR00001201287	IRF2BPL, LOC105370579, LOC283575	upstream, in gene, upstream	0.27139	0.0346862
	27939	chr12	57621532	57622139	CTCF_Binding_Site	ENSR00000459529	ARHGEF25, LOC101927583, SLC26A10, B4GALNT1	downstream, in gene, in gene, downstream	-0.266707	0.0347159
	64095	chr02	86383809	86384268	intergenic				-0.286383	0.0347361
	47430	chr17	2066403	2066788	3'UTR		HIC1, SMG6	downstream, in gene	-0.293327	0.0347521
	30775	chr12	124236667	124237090	Enhancer	ENSR00000974731	ZNF664-FAM101A	in gene	-0.293791	0.0347557
	100500	chr06	3001898	3002203	CTCF_Binding_Site	ENSR00000781093	NQO2, LOC105374888	in gene, upstream	-0.275228	0.0347893
	87137	chr04	2794562	2795001	Promoter	ENSR00000715169	SH3BP2	in gene	-0.25682	0.0348043
	42105	chr15	87207918	87208553	Enhancer	ENSR00000996475			-0.290151	0.0348335
	52441	chr17	78352777	78353714	Promoter	ENSR00000565412	LOC105371912, SOCS3, LOC101928674	downstream, downstream, upstream	0.246497	0.0348471
	55932	chr19	680161	681171	Promoter	ENSR00000286962	FSTL3, PRSS57	in gene, downstream	0.250491	0.0348473
	56347	chr19	4246754	4247593	Promoter	ENSR00000106178	EBI3, CCDC94	downstream, in gene	0.251594	0.0348482
	124716	chr09	124285970	124286322	in_gene		NEK6, LOC105376269	in gene, upstream	0.265895	0.0348592
	10243	chr01	211537287	211537645	intergenic				-0.284108	0.0348827
	45612	chr16	66924774	66925947	Promoter	ENSR00000087032	CDH16, RRAD, FAM96B, CES2	upstream, in gene, downstream, upstream	0.330448	0.0348934
	96448	chr05	103258309	103259325	Promoter	ENSR00000184726	C5orf30	in gene	0.250105	0.0348941
	11561	chr01	236523526	236524784	Promoter	ENSR00000022377	LGALS8, LGALS8-AS1	in gene, in gene	0.264278	0.0349225
	42674	chr15	98852229	98852855	in_gene		IGF1R	in gene	0.248284	0.0349439
	21577	chr11	64566534	64566945	Promoter	ENSR00000432393	SLC22A11	in gene	0.269789	0.0349446
	11711	chr01	243254982	243256285	Promoter	ENSR00000022786	CEP170, SDCCAG8	upstream, in gene	0.237072	0.0349569
	48812	chr17	26603608	26604420	intergenic				-0.394773	0.0349619
	42007	chr15	84914930	84915365	in_gene		SLC28A1	in gene	0.268759	0.0349665
	64735	chr02	102355514	102356209	Promoter	ENSR00000121031	IL1RL1, IL18R1	downstream, upstream	-0.237996	0.0349672
	35023	chr14	33986806	33987192	in_gene		LOC102724945	in gene	-0.324498	0.0349692
	7499	chr01	155859968	155860735	Promoter	ENSR00000254626	GON4L, SYT11	upstream, in gene	-0.254881	0.0349898
	50655	chr17	50094214	50094699	Promoter	ENSR00000283689	ITGA3, PDK2	downstream, upstream	-0.264957	0.034991
	101837	chr06	27237245	27237739	5'UTR		TRL-TAA4-1, TRV-AAC5-1, TRI-AAT5-5, PRSS16	upstream, downstream, downstream, upstream	-0.295861	0.0349911
	12020	chr10	510518	511478	in_gene		DIP2C	in gene	-0.236643	0.0349986
	124844	chr09	126248685	126249135	intergenic				-0.290788	0.0350045
	30250	chr12	115753073	115753464	CTCF_Binding_Site	ENSR00000270355	LOC105370003	in gene	-0.252668	0.0350317
	22018	chr11	68946438	68946977	Enhancer	ENSR00000957882	IGHMBP2	downstream	-0.25656	0.0350636
	47838	chr17	7561611	7562045	Promoter	ENSR00000090876	TNFSF12-TNFSF13, TNFSF12, TNFSF13, SENP3-EIF4A1, SENP3	downstream, downstream, downstream, upstream, upstream	0.237988	0.0350644
	123967	chr09	111959560	111960096	intergenic				-0.240526	0.0350772
	106250	chr06	144434493	144434988	Enhancer	ENSR00001117727	UTRN	in gene	-0.284653	0.0352442
	125025	chr09	128035050	128035597	CTCF_Binding_Site	ENSR00000337891			0.247586	0.0352631
	48377	chr17	17021170	17021926	intergenic				0.323759	0.0352643
	9952	chr01	206693591	206694049	in_gene		MAPKAPK2	in gene	-0.265909	0.0352877
	87585	chr04	8440344	8441033	Promoter	ENSR00000165737	ACOX3, LOC105374376, TRMT44	in gene, downstream, upstream	0.25366	0.0353228
	108420	chr07	16708941	16709436	Enhancer	ENSR00000817657	BZW2, LOC101927585	downstream, upstream	-0.269863	0.0353991
	58137	chr19	33521544	33522099	Promoter	ENSR00000108836	PEPD, LOC105372370	in gene, upstream	0.252513	0.0354275
	114906	chr08	18262783	18263250	Enhancer	ENSR00000848833			-0.25214	0.0354533
	36748	chr14	74619628	74620247	5'UTR		LTBP2, LOC101928352	upstream, downstream	-0.247771	0.0354565
	73344	chr20	50190411	50191292	in_gene		CEBPB-AS1, CEBPB	in gene, in gene	0.256034	0.0354614
	42407	chr15	90959887	90960521	3'UTR		UNC45A, RCCD1, PRC1, PRC1-AS1	downstream, in gene, downstream, upstream	0.271446	0.0354789
	57925	chr19	28468587	28469357	intergenic				-0.255273	0.0355128
	57552	chr19	17905613	17906000	Open_chromatin	ENSR00001022915			-0.274265	0.0355315
	73553	chr20	52923112	52923696	intergenic				-0.285184	0.0355439
	80973	chr03	50340725	50340995	Promoter	ENSR00000303977	RASSF1, RASSF1-AS1, ZMYND10, NPRL2, CYB561D2	in gene, downstream, downstream, downstream, upstream	-0.259991	0.0355463
	25427	chr12	2582976	2583447	CTCF_Binding_Site	ENSR00000266815	CACNA1C	in gene	-0.271884	0.0355524
	83478	chr03	124627440	124627996	Enhancer	ENSR00000699038	KALRN	in gene	-0.255538	0.0355564
	123878	chr09	110125136	110125724	Promoter	ENSR00000890570	PALM2-AKAP2, AKAP2	in gene, in gene	0.267756	0.0355734
	102807	chr06	39088320	39088712	Enhancer	ENSR00000789893	GLP1R, LOC105375046	in gene, upstream	0.347476	0.0355817
	18163	chr10	126041773	126042382	in_gene		ADAM12	in gene	0.300871	0.035643
	79707	chr03	27686608	27687044	intergenic				-0.261476	0.0356486
	18434	chr10	132397726	132398222	in_gene		PWWP2B	in gene	-0.257427	0.0356496
	39043	chr15	38864743	38865371	Enhancer	ENSR00000513024	LOC105370777	in gene	-0.255911	0.0356682
	69682	chr02	231925184	231925679	CTCF_Binding_Site	ENSR00000639863	NPPC	in gene	-0.237432	0.035685
	10191	chr01	210239861	210240172	CTCF_Binding_Site	ENSR00000385291	SERTAD4-AS1, SERTAD4	upstream, in gene	-0.248606	0.0356983
	31278	chr13	20359234	20359799	Enhancer	ENSR00000975615			-0.27652	0.0357157
	177	chr01	2231715	2232231	Promoter	ENSR00000000307	SKI	in gene	0.261679	0.0357168
	16780	chr10	100371116	100371639	Enhancer	ENSR00000366825	SCD, OLMALINC	downstream, upstream	0.295912	0.0357408
	43641	chr16	11495388	11495919	in_gene		LOC400499	in gene	0.26329	0.0357995
	47847	chr17	7627556	7628158	Promoter	ENSR00000090885	SHBG, SAT2	in gene, in gene	0.252934	0.0358004
	31815	chr13	30870083	30870991	intergenic				0.282739	0.0358074
	7401	chr01	154767456	154768256	Enhancer	ENSR00000931237	KCNN3	in gene	0.271504	0.0358305
	117823	chr08	97251584	97252038	in_gene		LOC101927066	in gene	-0.25473	0.0358365
	85516	chr03	170476234	170476745	Enhancer	ENSR00001247690	SLC7A14	in gene	-0.276168	0.035857
	2868	chr01	36133494	36133963	Enhancer	ENSR00001167222	COL8A2, TRAPPC3	upstream, downstream	-0.277717	0.0358737
	125136	chr09	129177855	129178532	Promoter	ENSR00000241963	IER5L	in gene	0.237156	0.0358931
	66452	chr02	152717211	152718927	Promoter	ENSR00000124796	PRPF40A, ARL6IP6	upstream, in gene	0.246891	0.0359104
	113615	chr07	142855758	142856247	Promoter	ENSR00000219315	EPHB6	in gene	0.261729	0.0359393
	14792	chr10	62804298	62806101	in_gene		ADO, EGR2	in gene, downstream	0.258945	0.0359404
	89145	chr04	57094179	57095275	in_gene		IGFBP7	in gene	0.266109	0.0359492
	112954	chr07	130904114	130904665	in_gene		LINC-PINT, LOC100506860	in gene, upstream	-0.276699	0.0359667
	59998	chr19	56507436	56508405	Promoter	ENSR00000111757	LOC105372471, ZNF471	upstream, in gene	0.271682	0.0359718
	27933	chr12	57546994	57547495	Promoter	ENSR00000052681	DCTN2, KIF5A	in gene, upstream	0.248666	0.0360153
	12179	chr10	3772735	3773126	Promoter	ENSR00000000514	LOC105376363, KLF6	downstream, downstream	-0.254189	0.0360265
	91992	chr04	156476250	156476788	Enhancer	ENSR00000741032			-0.292174	0.036028
	93431	chr05	10452755	10453178	CTCF_Binding_Site	ENSR00000313950	ROPN1L, LOC105369214	in gene, upstream	-0.287189	0.0360493
	51451	chr17	64679648	64680247	intergenic				-0.311446	0.0360959
	120041	chr08	143942457	143943340	Promoter	ENSR00001145539	PLEC, MIR661	in gene, downstream	0.268674	0.036099
	68887	chr02	217902519	217903230	in_gene		TNS1, MIR6809	in gene, upstream	0.267182	0.0361178
	34481	chr14	20970862	20971901	intergenic				-0.227073	0.0362444
	42513	chr15	92907860	92908262	Promoter	ENSR00000081330	LINC01578, CHD2, MIR3175	downstream, in gene, downstream	-0.275833	0.0362546
	91593	chr04	146245204	146245696	3'UTR		SLC10A7	downstream	-0.328847	0.0362709
	3110	chr01	39625359	39625961	Enhancer	ENSR00000354659	HEYL	in gene	0.294079	0.036291
	99715	chr05	172904665	172905844	in_gene		ERGIC1	in gene	-0.271327	0.0363326
	70776	chr20	3820003	3820900	3'UTR		LOC101929125, AP5S1	downstream, upstream	-0.236257	0.0363345
	61708	chr02	31384391	31385166	Enhancer	ENSR00000114917	XDH	in gene	-0.269016	0.0363953
	57599	chr19	18304466	18305179	3'UTR		LSM4	downstream	0.283302	0.0364072
	51283	chr17	62696311	62697183	Enhancer	ENSR00001011998	MRC2, MARCH10, LOC105371855	downstream, downstream, upstream	0.266489	0.0364106
	40803	chr15	68542997	68544028	Enhancer	ENSR00000519637			0.239256	0.0364384
	64346	chr02	96528054	96529013	in_gene		LOC105373496, ARID5A	in gene, upstream	0.298948	0.0364414
	59525	chr19	49641761	49642282	Promoter	ENSR00000110930	RRAS, SCAF1	upstream, in gene	0.247569	0.0364638
	2691	chr01	33334093	33334595	in_gene		PHC2, MIR3605	in gene, upstream	0.297213	0.0364655
	85115	chr03	157135704	157136074	intergenic				-0.245922	0.0365616
	48504	chr17	18038888	18039570	Promoter	ENSR00000092038	ATPAF2, GID4	upstream, upstream	0.267769	0.0365877
	15173	chr10	71234904	71235763	in_gene		UNC5B	in gene	0.264174	0.0367237
	123826	chr09	109705549	109706031	in_gene		PALM2	in gene	-0.26016	0.0367435
	30728	chr12	123519164	123520060	Enhancer	ENSR00000058756	RILPL1	in gene	0.260797	0.0367614
	61334	chr02	26018011	26018515	3'UTR		TRMT112P6	downstream	0.233932	0.036762
	73361	chr20	50308583	50309220	in_gene		LINC01270, LINC01271	in gene, downstream	0.285397	0.0367748
	100281	chr05	181169524	181170270	3'UTR		TRV-AAC1-2, TRV-AAC1-3, TRV-CAC1-4, TRL-AAG1-3	downstream, downstream, upstream, downstream	-0.26745	0.0368141
	81957	chr03	71542514	71543063	Promoter	ENSR00000690628	FOXP1, MIR1284	in gene, upstream	-0.245617	0.0368352
	29085	chr12	93377520	93378169	Promoter	ENSR00000466005	NUDT4	upstream	0.250547	0.036841
	50668	chr17	50151937	50152323	Promoter	ENSR00000095613	PPP1R9B, LOC105371818	upstream, downstream	0.253838	0.036847
	126744	chrX	40580545	40581392	Promoter	ENSR00000245947	ATP6AP2	in gene	0.25726	0.0368703
	25002	chr11	130413293	130413826	Enhancer	ENSR00000446719	LOC646383, ADAMTS8	in gene, in gene	-0.227368	0.0368877
	124301	chr09	116336915	116337407	Enhancer	ENSR00001153994	PAPPA	in gene	-0.299419	0.0369713
	123146	chr09	95127344	95127958	CTCF_Binding_Site	ENSR00000336810	C9orf3, FANCC	in gene, in gene	-0.246796	0.0370031
	110338	chr07	56106244	56106892	Promoter	ENSR00000212756	CHCHD2, NUPR1L	upstream, downstream	0.245367	0.0370052
	1571	chr01	20494374	20495398	5'UTR		CAMK2N1, MUL1	upstream, downstream	-0.248798	0.0370118
	50465	chr17	47862926	47863417	in_gene		SP6	in gene	-0.30128	0.0370487
	10024	chr01	207818970	207819301	Promoter	ENSR00000256419	C1orf132, LOC148696	in gene, in gene	-0.264411	0.0370733
	113964	chr07	151891165	151891768	intergenic				0.261426	0.0371159
	106625	chr06	152091819	152092313	Enhancer	ENSR00001118495	ESR1, LOC105378059	in gene, upstream	-0.257645	0.0371682
	89041	chr04	55303757	55304267	Enhancer	ENSR00001082227			-0.270735	0.0372067
	112401	chr07	113118384	113118898	Promoter	ENSR00000216895	LINC00998	upstream	0.247866	0.0372321
	48838	chr17	26885244	26885957	intergenic				-0.292049	0.0372501
	23011	chr11	86578038	86578523	Enhancer	ENSR00000043009	ME3, LOC105379410	in gene, upstream	-0.285704	0.0372525
	30529	chr12	121190448	121191005	Enhancer	ENSR00000974340	P2RX7, LOC105370032	downstream, in gene	-0.279981	0.0372812
	85645	chr03	172140573	172140987	Promoter	ENSR00000708784	FNDC3B	in gene	-0.255535	0.0373168
	72239	chr20	35008894	35009361	3'UTR		MYH7B, TRPC4AP	downstream, in gene	0.267903	0.0373547
	34632	chr14	22919073	22919700	Promoter	ENSR00000066663	RBM23, PRMT5-AS1, PRMT5, LOC101926933	upstream, upstream, downstream, upstream	0.243865	0.0373959
	44846	chr16	48964083	48964621	Enhancer	ENSR00000085644			-0.287976	0.0374178
	99740	chr05	173201726	173202258	Enhancer	ENSR00001104881			-0.285119	0.0374413
	75379	chr21	41660165	41660681	Enhancer	ENSR00001056521	LOC105372813	upstream	0.255405	0.0374431
	7454	chr01	155227343	155227939	Promoter	ENSR00000014047	GBA	downstream	0.251321	0.0375114
	34273	chr13	112942690	112943281	CTCF_Binding_Site	ENSR00000273398	MCF2L	in gene	-0.252301	0.0375247
	127553	chrX	84501676	84502631	Promoter	ENSR00000247435	HDX	in gene	-0.253131	0.0375272
	74206	chr21	7919451	7919831	intergenic				-0.320809	0.0375409
	100795	chr06	7425003	7425419	3'UTR		RIOK1, LOC102724234	downstream, upstream	-0.254193	0.0375418
	97708	chr05	136729889	136730404	Enhancer	ENSR00000770575			-0.265348	0.0375637
	28250	chr12	67268398	67269769	Promoter	ENSR00000053466	CAND1	upstream	0.236923	0.03757
	20630	chr11	43905043	43905522	Enhancer	ENSR00000429109	ALKBH3, ALKBH3-AS1	in gene, downstream	0.257791	0.0376015
	97141	chr05	126044078	126044545	Enhancer	ENSR00000768279	LOC105369178	in gene	-0.278843	0.037611
	118123	chr08	102655461	102656555	Promoter	ENSR00000228232	KLF10, LOC101927245	upstream, in gene	0.268132	0.0376559
	46595	chr16	83926604	83927063	CTCF_Binding_Site	ENSR00000281732	LOC105371373, LOC105371372, LOC105371371	upstream, downstream, upstream	-0.254044	0.0376775
	38212	chr14	103724040	103724572	Enhancer	ENSR00001202537	XRCC3, ZFYVE21, PPP1R13B	upstream, in gene, downstream	0.245822	0.0376786
	20929	chr11	47269135	47270319	Promoter	ENSR00000039662	NR1H3, MADD, LOC101928943	downstream, in gene, downstream	0.271426	0.0376954
	57610	chr19	18374249	18374749	Promoter	ENSR00000586509	PGPEP1	downstream	0.247671	0.0377188
	31199	chr12	132600395	132600781	CTCF_Binding_Site	ENSR00000474813	LOC105370094, LRCOL1, LOC105370093	in gene, downstream, upstream	-0.25541	0.0377466
	1648	chr01	21368345	21368840	CTCF_Binding_Site	ENSR00000250660			0.277574	0.0377505
	61293	chr02	25361980	25362420	intergenic				0.247691	0.0377669
	15761	chr10	79274111	79275324	in_gene		ZMIZ1	in gene	0.288572	0.0377751
	47840	chr17	7573537	7574142	Promoter	ENSR00000090877	SENP3-EIF4A1, SENP3, EIF4A1, SNORA48, SNORD10, SNORA67, CD68, LOC100996842, LOC102724164, MPDU1	in gene, downstream, in gene, upstream, upstream, upstream, upstream, downstream, downstream, upstream	0.263421	0.0377781
	40568	chr15	66080621	66081218	Enhancer	ENSR00000994055	MEGF11	in gene	0.288891	0.0377856
	48024	chr17	9370971	9371505	in_gene		STX8	in gene	-0.32502	0.0378053
	70510	chr20	64104	64468	intergenic				-0.262623	0.0378053
	36945	chr14	76936547	76936943	Enhancer	ENSR00000502801			-0.272295	0.0378234
	48852	chr17	27319755	27320136	Enhancer	ENSR00000552181	WSB1	downstream	0.252236	0.0378391
	87071	chr04	1809850	1810503	TF_binding	ENSR00000308416	FGFR3, LETM1	downstream, downstream	0.264136	0.0378756
	108744	chr07	23713849	23714291	Enhancer	ENSR00000209527	STK31	in gene	-0.308616	0.0379175
	78980	chr03	11477574	11478065	Enhancer	ENSR00000677292	ATG7	in gene	-0.249555	0.0379218
	83531	chr03	125052189	125052487	Promoter	ENSR00000157690	HEG1, RNA5SP137	in gene, downstream	-0.249365	0.0381
	30880	chr12	124916408	124916641	Promoter	ENSR00000059010	UBC, MIR5188, TRA-TGC3-1	upstream, downstream, downstream	0.265021	0.0381056
	104748	chr06	107675231	107675746	CTCF_Binding_Site	ENSR00000800953			0.258721	0.0381184
	113538	chr07	141551177	141551697	Promoter	ENSR00000219171	LOC105375538, AGK	upstream, in gene	-0.271918	0.0381718
	9593	chr01	203278298	203279043	5'UTR		LINC01353	upstream	0.287479	0.0382088
	24554	chr11	122803342	122803860	Enhancer	ENSR00000445083	UBASH3B	in gene	-0.275333	0.0382181
	65984	chr02	134918075	134919262	Promoter	ENSR00000123487	CCNT2-AS1, CCNT2	upstream, upstream	0.235629	0.0382234
	16494	chr10	95561171	95561705	5'UTR		SORBS1	upstream	0.247828	0.0383053
	74883	chr21	33541994	33543283	Promoter	ENSR00000141570	GART, SON, MIR6501	in gene, upstream, upstream	0.233308	0.0383338
	38355	chr14	105468729	105469250	Enhancer	ENSR00000989756	MTA1, CRIP2	in gene, upstream	0.25494	0.0383355
	30313	chr12	116737834	116738550	Promoter	ENSR00000058041	C12orf49, RNFT2	upstream, upstream	0.250462	0.0383551
	2567	chr01	32013330	32014262	Promoter	ENSR00000004303	KHDRBS1	in gene	-0.223237	0.0383955
	17818	chr10	120415740	120416388	intergenic				-0.313514	0.0384109
	86075	chr03	184565798	184566112	Promoter	ENSR00001248345	EPHB3	in gene	-0.239658	0.0385556
	115437	chr08	26457669	26458274	Enhancer	ENSR00001279360			-0.235928	0.0386372
	39449	chr15	44784282	44785036	intergenic				-0.266966	0.0386706
	10164	chr01	209784332	209784898	Promoter	ENSR00000019419	TRAF3IP3, C1orf74, IRF6	downstream, upstream, downstream	0.2559	0.0386712
	41471	chr15	77070387	77071469	Promoter	ENSR00000079565	TSPAN3	in gene	0.233824	0.0386851
	8091	chr01	165898708	165899300	in_gene		UCK2, MIR3658	in gene, upstream	-0.250431	0.0386892
	57049	chr19	12736745	12737406	Promoter	ENSR00000107294	C19orf43, ASNA1	upstream, upstream	0.251029	0.0386955
	80663	chr03	46488674	46489129	CTCF_Binding_Site	ENSR00000684779	LOC102724305, RTP3	upstream, upstream	-0.292585	0.0387138
	2299	chr01	28235718	28236368	Promoter	ENSR00000003842	DNAJC8, ATPIF1, LOC105376896, LOC105376895	upstream, upstream, downstream, downstream	0.223585	0.0387178
	125467	chr09	133075843	133076519	Enhancer	ENSR00000896749	CEL	downstream	-0.235191	0.038752
	32863	chr13	51452517	51453787	Promoter	ENSR00000062995	INTS6, INTS6-AS1	in gene, upstream	0.254251	0.0387815
	63780	chr02	74576660	74577220	in_gene		M1AP	in gene	-0.269169	0.0387981
	115130	chr08	22188573	22189117	Enhancer	ENSR00000849706	BMP1, LOC105379319	in gene, in gene	0.260614	0.0388105
	32621	chr13	46804279	46804856	Enhancer	ENSR00000978275	ESD	upstream	-0.261275	0.0388339
	60288	chr02	3180357	3181305	Enhancer	ENSR00001222287	TSSC1	downstream	0.404356	0.0389227
	16584	chr10	97400818	97401595	in_gene		RRP12, LOC644215	in gene, downstream	0.285891	0.0389812
	79029	chr03	12175816	12176207	CTCF_Binding_Site	ENSR00000302675	SYN2	in gene	-0.233046	0.0390165
	113407	chr07	139499908	139500392	CTCF_Binding_Site	ENSR00000328648			0.252108	0.0390696
	68431	chr02	207239149	207239699	in_gene		LOC101927865, LOC105373853	in gene, in gene	-0.256839	0.0391041
	102102	chr06	30725817	30726417	5'UTR		MDC1, TUBB, FLOT1	upstream, downstream, downstream	-0.24058	0.0391144
	47042	chr16	88331969	88332712	in_gene		ZNF469	in gene	0.228733	0.0391587
	10042	chr01	207937988	207938443	Enhancer	ENSR00000384740			-0.285855	0.0391678
	63395	chr02	69177235	69177780	in_gene		ANTXR1, RNA5SP96	in gene, downstream	0.24313	0.0392222
	69519	chr02	229980501	229981278	Enhancer	ENSR00000131625	FBXO36	in gene	-0.270202	0.0392403
	669	chr01	9233176	9233643	Promoter	ENSR00000001095	H6PD, LOC105376697	upstream, downstream	0.280431	0.0392476
	7972	chr01	162899633	162900252	Enhancer	ENSR00000375484			-0.26662	0.0392556
	102778	chr06	38338016	38338424	Enhancer	ENSR00001109949	BTBD9	in gene	-0.283734	0.0392648
	117915	chr08	98367894	98368250	Enhancer	ENSR00000863390	STK3, LOC105375662	downstream, upstream	-0.253843	0.0392904
	59043	chr19	45450394	45451178	Promoter	ENSR00000591351	ERCC1	in gene	0.26283	0.0393079
	45472	chr16	65121910	65123477	Promoter	ENSR00000086811	CDH11, LOC105371314	in gene, upstream	-0.24756	0.0393272
	56421	chr19	4977798	4978289	in_gene		KDM4B	in gene	-0.267084	0.0393388
	73847	chr20	59031962	59033033	3'UTR		TUBB1, SLMO2-ATP5E, ATP5E, SLMO2	downstream, in gene, upstream, downstream	0.250081	0.0394141
	125032	chr09	128091138	128091629	Promoter	ENSR00000241812	SLC25A25	in gene	0.237774	0.0394583
	95495	chr05	74039928	74040445	Enhancer	ENSR00000758857	LOC105379036, LOC105379035	in gene, in gene	-0.272124	0.0396591
	57060	chr19	12789837	12790499	Promoter	ENSR00000287485	MIR5684, JUNB, PRDX2	downstream, upstream, downstream	0.288413	0.0396613
	66755	chr02	161030455	161031157	Enhancer	ENSR00000625906			-0.256122	0.039664
	107937	chr07	2641441	2642117	in_gene		TTYH3	in gene	0.281292	0.039679
	32535	chr13	45367407	45367778	Enhancer	ENSR00000480725	TPT1-AS1	in gene	-0.231751	0.0396844
	6932	chr01	147167305	147167742	in_gene		PRKAB2	in gene	-0.25878	0.0397014
	12715	chr10	13961128	13961549	CTCF_Binding_Site	ENSR00000250361	FRMD4A	in gene	-0.271839	0.0397067
	76219	chr22	21555903	21556481	Enhancer	ENSR00001058044	RIMBP3C, UBE2L3	upstream, in gene	-0.248188	0.0397444
	98673	chr05	150469593	150470047	3'UTR		LOC102546298	downstream	-0.280264	0.0397553
	4019	chr01	53485476	53485954	CTCF_Binding_Site	ENSR00000251900			0.249618	0.0397638
	70823	chr20	4234075	4234520	in_gene		ADRA1D	in gene	-0.268884	0.0397819
	39973	chr15	57395270	57395751	Enhancer	ENSR00001204437	CGNL1	in gene	-0.29868	0.0398368
	58980	chr19	44890254	44891383	Promoter	ENSR00000110115	PVRL2, TOMM40	downstream, upstream	0.258285	0.0398541
	28641	chr12	76878423	76879792	Promoter	ENSR00000054239	CSRP2	upstream	0.241292	0.03986
	101983	chr06	28981950	28982329	Promoter	ENSR00001108760	TRF-GAA1-6, TRE-CTC1-6, HCG16, TRL-AAG3-1	upstream, upstream, upstream, upstream	0.252556	0.0398676
	1969	chr01	24889133	24889749	3'UTR		RUNX3	downstream	-0.252154	0.0399045
	89501	chr04	76147728	76148783	Promoter	ENSR00000169451	NUP54, SCARB2	in gene, downstream	0.240244	0.0399371
	13591	chr10	32149150	32149988	intergenic				0.282367	0.0399753
	95440	chr05	73365333	73365934	Enhancer	ENSR00000758704			-0.290664	0.0399808
	21613	chr11	64865720	64865925	in_gene		EHD1	in gene	-0.265856	0.0400384
	64421	chr02	98028212	98028675	intergenic				-0.270466	0.0400675
	86680	chr03	194871421	194872201	intergenic				-0.269656	0.0400699
	128753	chrY	10852378	10852729	intergenic				-0.282969	0.0401063
	89672	chr04	78776837	78777224	Promoter	ENSR00000169758	BMP2K, LOC105377299	in gene, downstream	0.262885	0.0401637
	119116	chr08	125786393	125786840	intergenic				-0.305447	0.0403532
	106464	chr06	149648357	149648997	Promoter	ENSR00000205048	KATNA1, LATS1	in gene, downstream	-0.249279	0.040428
	63568	chr02	71748176	71748537	Enhancer	ENSR00000609633			0.261801	0.0404343
	46967	chr16	87681938	87682467	Enhancer	ENSR00001005111	JPH3, LOC105371398	in gene, upstream	-0.248688	0.0404762
	34252	chr13	112722417	112723363	Enhancer	ENSR00001198711	ATP11A	in gene	0.249342	0.0404771
	113592	chr07	142556720	142557146	in_gene		TRB, TRBV11-3, TRBV12-3, TRBV12-4	in gene, downstream, upstream, upstream	-0.252443	0.0406049
	71182	chr20	11108084	11108520	intergenic				-0.25693	0.040629
	85100	chr03	156825907	156827043	Promoter	ENSR00000160845	LINC00886, LEKR1	upstream, in gene	0.250072	0.0406318
	56444	chr19	5173017	5173657	Enhancer	ENSR00000582993			-0.246239	0.0406506
	34691	chr14	23469105	23469922	Promoter	ENSR00000066744	NGDN	upstream	0.22775	0.0406583
	86256	chr03	186999876	187000352	in_gene		ST6GAL1, LOC101929079	in gene, upstream	-0.259951	0.0407717
	103839	chr06	71420015	71421253	Promoter	ENSR00001112223	LINC00472, LOC102724000	in gene, upstream	0.23242	0.0408387
	45861	chr16	69424168	69424934	Promoter	ENSR00000087429	CYB5B	upstream	0.240416	0.0409011
	52212	chr17	76279438	76279831	CTCF_Binding_Site	ENSR00000284517	UBALD2, QRICH2	downstream, in gene	0.235924	0.0409411
	101211	chr06	15502012	15502452	Enhancer	ENSR00001264341	JARID2	in gene	0.249611	0.0410092
	97835	chr05	138725175	138726084	intergenic				0.275116	0.0410451
	64467	chr02	98757898	98758554	3'UTR		LOC101927070	downstream	-0.261384	0.0411138
	119368	chr08	130232768	130233234	Enhancer	ENSR00001283687	ASAP1	in gene	-0.248956	0.0411473
	50616	chr17	49763999	49764625	Promoter	ENSR00000095537	FAM117A	upstream	0.252	0.0411619
	77627	chr22	38802447	38803199	5'UTR		DNAL4	upstream	0.236611	0.0411788
	41047	chr15	71295196	71295764	Enhancer	ENSR00000078923	THSD4, LOC105370883	in gene, upstream	-0.268233	0.0411969
	121069	chr09	26956131	26956779	Promoter	ENSR00000234129	PLAA, IFT74, IFT74-AS1	upstream, in gene, upstream	0.233743	0.0412112
	36228	chr14	66379064	66379545	Enhancer	ENSR00001200746			-0.261476	0.0412236
	18218	chr10	126867416	126868083	intergenic				-0.259503	0.0412325
	1769	chr01	22704372	22704897	Enhancer	ENSR00000350378	EPHB2	upstream	0.262159	0.0412567
	80173	chr03	38334586	38335228	intergenic				-0.276361	0.0412576
	21819	chr11	66638211	66638902	Promoter	ENSR00000040992	RBM14-RBM4, RBM14, RBM4	in gene, downstream, upstream	0.269454	0.0412594
	35257	chr14	45199244	45199635	Enhancer	ENSR00001199796	FANCM, MIS18BP1	in gene, downstream	-0.250584	0.0413131
	22439	chr11	74311407	74311908	Promoter	ENSR00000041975	P4HA3, LOC101928580	in gene, in gene	0.273348	0.0413255
	109471	chr07	37198791	37199219	CTCF_Binding_Site	ENSR00000325722	ELMO1	in gene	-0.237843	0.0413305
	21900	chr11	67507887	67508797	Promoter	ENSR00000264519	PITPNM1, CDK2AP2	upstream, in gene	0.2481	0.0413383
	119212	chr08	127851439	127851798	intergenic				-0.268433	0.0413484
	123966	chr09	111958002	111958595	intergenic				-0.236124	0.0413497
	61317	chr02	25851713	25852244	CTCF_Binding_Site	ENSR00000600202	ASXL2	in gene	-0.264094	0.0413857
	39355	chr15	43241075	43241499	in_gene		TGM5	in gene	-0.263202	0.0413873
	90256	chr04	98779726	98780574	Enhancer	ENSR00000731145	LOC105377343	downstream	-0.251815	0.0414508
	70726	chr20	3173118	3174589	5'UTR		LZTS3	upstream	-0.24602	0.0415001
	43576	chr16	10828654	10829453	5'UTR		TVP23A	upstream	0.244051	0.0415582
	25133	chr11	132632664	132633244	Enhancer	ENSR00000447224	OPCML	in gene	-0.263669	0.0415813
	50689	chr17	50266575	50266999	3'UTR		LOC105371819, LOC105371822, TMEM92	downstream, downstream, upstream	0.257113	0.041583
	48382	chr17	17041996	17042675	Promoter	ENSR00000091845	LOC105371563, MPRIP	upstream, upstream	0.256371	0.0416066
	17803	chr10	119725552	119726479	in_gene		INPP5F, LOC105378514	in gene, in gene	0.221324	0.0416264
	67073	chr02	171515709	171516284	Enhancer	ENSR00001229381	CYBRD1	upstream	-0.24765	0.0416733
	13607	chr10	32445839	32446674	Enhancer	ENSR00001167061	LOC101929431, CCDC7	upstream, in gene	-0.256665	0.0416915
	39080	chr15	39472753	39473368	Enhancer	ENSR00000513161	LOC105370783	upstream	0.261044	0.0416988
	122143	chr09	76667370	76667875	Enhancer	ENSR00000883325	PRUNE2, LOC105376094	in gene, in gene	-0.258463	0.0416994
	98815	chr05	151771199	151772174	Promoter	ENSR00000189178	LOC100652758, G3BP1	upstream, upstream	0.248845	0.0417301
	99771	chr05	173477369	173478078	Enhancer	ENSR00000778197	LOC105377732	in gene	0.25411	0.0417759
	65606	chr02	127014506	127015124	Enhancer	ENSR00001037211	LOC105373604	upstream	-0.229797	0.0418072
	101921	chr06	28212833	28213308	in_gene		ZSCAN9, TRS-GCT5-1	in gene, in gene	-0.234259	0.041849
	12503	chr10	10911324	10911887	in_gene		LOC105376407	in gene	-0.230108	0.0418497
	6147	chr01	110056748	110057183	Enhancer	ENSR00000928938	STRIP1, ALX3	downstream, downstream	-0.335655	0.0419449
	1834	chr01	23483988	23484951	Promoter	ENSR00000003044	ASAP3	in gene	0.271759	0.0419599
	59492	chr19	49363323	49364034	Promoter	ENSR00000110881	TEAD2, DKKL1, LOC101928295	upstream, in gene, downstream	0.221357	0.0420035
	104289	chr06	85678473	85679435	Promoter	ENSR00000199719	SNHG5, SNORD50A, SNORD50B	upstream, upstream, upstream	0.232411	0.0420142
	95589	chr05	75656545	75657048	Promoter	ENSR00001258879	ANKDD1B	in gene	0.252893	0.0420582
	123645	chr09	107282668	107284126	Promoter	ENSR00000239225	LOC105376336, RAD23B	in gene, in gene	0.227222	0.0420693
	34250	chr13	112711567	112712214	in_gene		ATP11A	in gene	0.22375	0.0421029
	127194	chrX	59487415	59487782	intergenic				-0.274395	0.0421055
	6119	chr01	109822164	109822629	intergenic				0.248954	0.0421086
	113339	chr07	137943156	137943620	Enhancer	ENSR00001277177	CREB3L2, LOC100130880	in gene, upstream	0.246324	0.0421389
	41592	chr15	78709314	78709815	Enhancer	ENSR00000995566	LOC105370913	in gene	0.245845	0.0421591
	8300	chr01	170708023	170708492	Enhancer	ENSR00000015614	PRRX1	in gene	-0.247773	0.0421687
	56647	chr19	7629402	7629928	Promoter	ENSR00000106694	XAB2, PET100, PCP2, STXBP2	upstream, upstream, downstream, upstream	0.282878	0.0421933
	55109	chr18	57803050	57803848	Promoter	ENSR00000103828	ATP8B1, LOC105376870	in gene, downstream	-0.232564	0.0421941
	50817	chr17	53722389	53722816	Enhancer	ENSR00001011016			-0.251594	0.0421967
	18189	chr10	126253019	126253928	in_gene		ADAM12	in gene	-0.263576	0.0422169
	22304	chr11	72482246	72482673	CTCF_Binding_Site	ENSR00000264796			0.257309	0.0422248
	110775	chr07	74093667	74094713	Promoter	ENSR00000213575	LIMK1	in gene	0.241077	0.0422376
	112533	chr07	117283357	117283838	Enhancer	ENSR00001276269	WNT2, LOC105375467	in gene, upstream	-0.270731	0.0422478
	21078	chr11	57424707	57425140	Promoter	ENSR00000039880	SLC43A3	in gene	0.243233	0.042262
	51353	chr17	63773234	63774273	Promoter	ENSR00000096841	CCDC47, DDX42	upstream, upstream	0.224292	0.0422967
	43311	chr16	3946106	3946494	Enhancer	ENSR00000529451	LOC102724927, ADCY9	downstream, downstream	-0.255585	0.0423208
	69891	chr02	234983737	234984183	in_gene		SH3BP4, LOC105373939	in gene, upstream	0.252322	0.0423301
	13420	chr10	29784283	29784798	5'UTR		LOC105376475	upstream	-0.236188	0.0423385
	6353	chr01	112998801	112999304	Enhancer	ENSR00000369098			0.237174	0.0423408
	59253	chr19	47226078	47226531	Promoter	ENSR00000288747	BBC3, MIR3190, MIR3191	in gene, upstream, downstream	0.233582	0.0423608
	73942	chr20	62142889	62143961	3'UTR		LSM14B, PSMA7, SS18L1	downstream, in gene, upstream	0.227186	0.0423691
	39260	chr15	41557686	41558070	CTCF_Binding_Site	ENSR00000513699	TYRO3	in gene	0.256532	0.0423888
	56153	chr19	2475863	2476787	Promoter	ENSR00000105872	GADD45B	in gene	0.2525	0.0425098
	63784	chr02	74587598	74587987	CTCF_Binding_Site	ENSR00000291606	M1AP	in gene	-0.267311	0.0425486
	27930	chr12	57519832	57520839	Promoter	ENSR00000052677	MARS, MIR6758, DDIT3, MIR616, MBD6, DCTN2	downstream, downstream, in gene, upstream, upstream, downstream	0.226854	0.0425713
	5347	chr01	86788426	86789306	intergenic				-0.282179	0.0425764
	58964	chr19	44753150	44753701	Promoter	ENSR00000110088	LOC105372417, BCL3, MIR8085	downstream, in gene, upstream	0.234599	0.0425894
	58230	chr19	35141029	35141662	Promoter	ENSR00000108957	LGI4, FXYD1, FXYD7	upstream, in gene, upstream	0.258829	0.0426094
	106313	chr06	146857462	146858011	CTCF_Binding_Site	ENSR00000323596	STXBP5-AS1, LOC105378042	in gene, in gene	0.247761	0.0426321
	107281	chr06	165676571	165677329	Enhancer	ENSR00000812566	PDE10A, LOC105378115	in gene, downstream	-0.241492	0.0426349
	89776	chr04	82268535	82268979	CTCF_Binding_Site	ENSR00000310742	LOC105377308	in gene	-0.324424	0.0426798
	56953	chr19	11380888	11381903	Promoter	ENSR00000287430	SWSAP1, EPOR	downstream, in gene	0.246419	0.0427073
	7531	chr01	156103664	156104449	Promoter	ENSR00001171904	LMNA	in gene	0.302672	0.0427655
	59137	chr19	46221831	46222631	Enhancer	ENSR00000110337	LOC645553, DKFZp434J0226, IGFL1	in gene, downstream, upstream	0.23275	0.0427662
	30782	chr12	124320868	124321932	CTCF_Binding_Site	ENSR00000270611	ZNF664-FAM101A, FAM101A, NCOR2	downstream, downstream, downstream	-0.229491	0.0427851
	2734	chr01	33893190	33893960	in_gene		CSMD2, CSMD2-AS1	in gene, downstream	-0.238783	0.0427857
	43825	chr16	15439984	15440501	Enhancer	ENSR00000083797	C16orf45	in gene	-0.244533	0.0428254
	78643	chr03	4655925	4656395	CTCF_Binding_Site	ENSR00000302434	ITPR1	in gene	0.242175	0.0428497
	106974	chr06	158720461	158721002	in_gene		SYTL3	in gene	-0.27691	0.0428554
	92346	chr04	169791673	169792144	Promoter	ENSR00000176098			-0.266938	0.0429302
	10567	chr01	220300361	220301018	3'UTR		LOC105372927	downstream	0.244096	0.0429579
	124086	chr09	113657918	113658415	Enhancer	ENSR00000891357	LOC105376223	in gene	-0.232073	0.0429642
	44709	chr16	34583355	34583774	intergenic				-0.397782	0.0429651
	4345	chr01	59143013	59143471	in_gene		HSD52	in gene	-0.265891	0.0429756
	92146	chr04	163540900	163541406	Enhancer	ENSR00001255046	MARCH1	in gene	-0.295712	0.042994
	97080	chr05	124655978	124656369	in_gene		ZNF608	in gene	-0.255624	0.0429978
	119922	chr08	142699648	142700354	Promoter	ENSR00000872695	LY6K, LOC100288181	in gene, downstream	-0.2245	0.0430031
	72901	chr20	45104761	45105213	5'UTR		KCNS1, WFDC5	upstream, downstream	-0.255225	0.0430063
	47972	chr17	8630488	8631658	Promoter	ENSR00000091040	MYH10	upstream	0.291415	0.0430175
	62885	chr02	55843083	55843588	Enhancer	ENSR00000606529	LOC105374679	in gene	-0.257316	0.0430303
	60479	chr02	9165557	9165932	intergenic				-0.28515	0.0430353
	43392	chr16	4495077	4495483	in_gene		HMOX2	in gene	-0.24397	0.0430768
	124918	chr09	127199131	127199550	Enhancer	ENSR00000894692	RALGPS1	in gene	0.259332	0.0430907
	51132	chr17	59930764	59931156	TF_binding	ENSR00000560184	RPS6KB1	in gene	0.255751	0.0431199
	43171	chr16	2428956	2429666	Promoter	ENSR00000082476	CCNF	upstream	0.245083	0.0431212
	52824	chr17	82230789	82231448	Promoter	ENSR00001014607	SLC16A3, MIR6787, CSNK1D	in gene, upstream, downstream	0.24898	0.0431221
	51248	chr17	62093427	62093902	Enhancer	ENSR00000560892			-0.291707	0.0432413
	59943	chr19	55526292	55526808	3'UTR		SSC5D, SBK2	downstream, downstream	0.233582	0.0432695
	124718	chr09	124297398	124297973	in_gene		NEK6	in gene	-0.256532	0.0432924
	33348	chr13	79936374	79937156	Enhancer	ENSR00000064172			-0.243607	0.0433045
	44909	chr16	50251298	50251927	in_gene		ADCY7	in gene	-0.253513	0.0433072
	24438	chr11	121466574	121467017	Promoter	ENSR00000444798	SORL1	in gene	0.254247	0.0433964
	30882	chr12	124921544	124921914	Promoter	ENSR00000059010	UBC, MIR5188, TRA-TGC3-1, TRD-GTC2-7, TRF-GAA1-2	upstream, downstream, downstream, downstream, downstream	-0.247092	0.0434066
	107903	chr07	2417898	2418371	in_gene		CHST12	in gene	0.2421	0.043433
	100313	chr06	291790	292690	Promoter	ENSR00000191800	LOC102723922, DUSP22	upstream, in gene	0.230021	0.0434414
	44898	chr16	50065740	50066658	Promoter	ENSR00000085723	HEATR3	in gene	-0.237327	0.0434423
	43765	chr16	14307669	14308267	Promoter	ENSR00000279760	MIR193B, MIR365A	downstream, upstream	-0.276677	0.0434597
	59976	chr19	56119546	56119854	Promoter	ENSR00000111719	ZNF787	in gene	-0.257577	0.0434605
	36971	chr14	77097592	77098471	Promoter	ENSR00000071117	CIPC	upstream	0.227326	0.043462
	38534	chr15	25684474	25685221	Enhancer	ENSR00000510248	ATP10A	in gene	-0.266507	0.0434878
	124717	chr09	124294159	124294381	CTCF_Binding_Site	ENSR00000893821	NEK6	in gene	-0.247445	0.0434967
	119160	chr08	126827896	126828318	Enhancer	ENSR00000230439	LOC105375753	in gene	-0.280404	0.0435133
	48943	chr17	28466437	28467088	5'UTR		SLC13A2	upstream	-0.263056	0.0435171
	56359	chr19	4402233	4402707	Promoter	ENSR00001021369	SH3GL1, CHAF1A	upstream, upstream	0.253852	0.0435241
	21048	chr11	57072567	57073008	Enhancer	ENSR00000430520			-0.272036	0.043545
	87712	chr04	11312345	11312895	in_gene		LOC105374487	in gene	-0.236542	0.0435985
	36941	chr14	76918139	76919568	Promoter	ENSR00000502786			0.238469	0.0436392
	3163	chr01	40257494	40258407	Promoter	ENSR00000005187	TMCO2, ZMPSTE24	downstream, upstream	0.226512	0.0436395
	124248	chr09	115605053	115605571	Enhancer	ENSR00001288640	LOC105376235	in gene	-0.254997	0.0436437
	66644	chr02	159249620	159250342	3'UTR		LOC105373716, WDSUB1	downstream, in gene	-0.26364	0.0436732
	95436	chr05	73312428	73312918	Enhancer	ENSR00001096409			-0.255673	0.0437136
	67729	chr02	190534180	190535042	Promoter	ENSR00000127865	TMEM194B	in gene	0.254543	0.043735
	18806	chr11	2314746	2315669	in_gene		TSPAN32, LOC105376518	in gene, upstream	0.242757	0.0437517
	27362	chr12	50283269	50283967	Promoter	ENSR00000051756	LIMA1	upstream	0.250724	0.0437575
	48343	chr17	16536780	16537120	in_gene		LOC105371554	in gene	0.248485	0.0437988
	70332	chr02	240136092	240136635	Promoter	ENSR00000133105	MYEOV2, OTOS	upstream, downstream	0.224452	0.0438344
	111867	chr07	101139269	101140093	3'UTR		SERPINE1	downstream	-0.229214	0.043889
	70970	chr20	6767383	6768546	5'UTR		LOC105372517, BMP2	upstream, in gene	-0.250297	0.0439193
	82165	chr03	75816638	75817253	Enhancer	ENSR00000691527			-0.256943	0.0439256
	27591	chr12	53220736	53221913	Promoter	ENSR00000052164	RARG	in gene	0.224324	0.0439552
	81293	chr03	55416267	55416723	Enhancer	ENSR00001242977			-0.267742	0.0439646
	79906	chr03	32401444	32402064	Promoter	ENSR00001064344	CMTM7	in gene	-0.248334	0.0439674
	25455	chr12	2998818	2999320	Enhancer	ENSR00000047906	TEAD4	in gene	-0.234727	0.0439739
	121992	chr09	72383924	72384549	Enhancer	ENSR00000882564			-0.273812	0.0439873
	3439	chr01	43671733	43672365	in_gene		KDM4A	in gene	-0.247512	0.0439908
	117343	chr08	81007560	81007951	Enhancer	ENSR00000860318	PAG1	in gene	-0.237553	0.0440249
	66709	chr02	160387775	160388239	in_gene		RBMS1	in gene	-0.266207	0.044081
	70573	chr20	884985	885466	in_gene		ANGPT4	in gene	0.243684	0.0440816
	43373	chr16	4376095	4376780	Promoter	ENSR00000082793	CORO7-PAM16, CORO7, VASN	in gene, in gene, in gene	0.247122	0.0441271
	45956	chr16	70685545	70686358	Promoter	ENSR00000087599	MTSS1L, VAC14	in gene, downstream	0.254057	0.0441324
	27326	chr12	49974121	49974609	Enhancer	ENSR00000968035	AQP5, LOC105369764, AQP6, LOC102723963	downstream, upstream, in gene, downstream	-0.236643	0.0441552
	81337	chr03	56756166	56756668	in_gene		ARHGEF3	in gene	-0.254552	0.0441856
	33489	chr13	92224394	92224997	Enhancer	ENSR00000487428	GPC5	in gene	-0.277558	0.0441909
	56155	chr19	2478437	2480396	3'UTR		GADD45B	downstream	0.298841	0.0442599
	96092	chr05	90037574	90038078	intergenic				-0.239865	0.0442999
	97451	chr05	133240438	133240944	Enhancer	ENSR00001261142	FSTL4	in gene	-0.22636	0.0443354
	63941	chr02	84807006	84807604	Enhancer	ENSR00000119465	DNAH6	in gene	-0.271983	0.0443415
	62561	chr02	47014395	47015170	Enhancer	ENSR00000604973	TTC7A	in gene	0.242287	0.0444008
	110381	chr07	64541559	64542057	Enhancer	ENSR00000826377	ZNF680	in gene	-0.242315	0.0444311
	112485	chr07	116576790	116577467	Enhancer	ENSR00000217138	LINC01510	in gene	-0.269218	0.0444483
	48630	chr17	19753818	19754147	CTCF_Binding_Site	ENSR00000551401	ALDH3A1	upstream	0.262771	0.0444685
	97433	chr05	132829807	132830940	Promoter	ENSR00000186906	SHROOM1	in gene	-0.231997	0.0444744
	49234	chr17	32127345	32127926	Promoter	ENSR00000093198			-0.23521	0.0444786
	102470	chr06	34609518	34610002	Enhancer	ENSR00000788570	C6orf106	in gene	-0.237146	0.0445079
	9597	chr01	203305088	203305978	Promoter	ENSR00000935717	LINC01136, BTG2	upstream, upstream	0.245591	0.0445372
	98894	chr05	154198694	154199300	in_gene		GALNT10	in gene	-0.241704	0.0445745
	39177	chr15	40405393	40406178	Promoter	ENSR00000075513	IVD	in gene	0.215627	0.0445939
	127030	chrX	49190807	49191674	Promoter	ENSR00000246561	PRICKLE3, SYP, SYP-AS1	upstream, in gene, upstream	0.258012	0.0446032
	34123	chr13	110412067	110412817	CTCF_Binding_Site	ENSR00000490817	COL4A2	in gene	0.25965	0.0446139
	80166	chr03	38164791	38166040	Promoter	ENSR00000150979	LOC101928234, OXSR1	in gene, in gene	0.236943	0.0446448
	83505	chr03	124845338	124845858	in_gene		ITGB5	in gene	-0.248812	0.0447259
	59860	chr19	54448874	54449880	Promoter	ENSR00000111514	LENG8-AS1, LENG8	upstream, in gene	0.234633	0.0447442
	115059	chr08	20376255	20376651	Enhancer	ENSR00001135706	LOC105379314	downstream	-0.27842	0.044753
	49622	chr17	38798876	38800286	Promoter	ENSR00000093816	PIP4K2B, CWC25	in gene, downstream	0.221172	0.0448196
	85390	chr03	168248622	168249008	Promoter	ENSR00000161442	EGFEM1P	upstream	0.243994	0.0448425
	43186	chr16	2531694	2532340	Promoter	ENSR00000082495	AMDHD2, CEMP1, MIR3178, PDPK1	downstream, upstream, upstream, upstream	0.265758	0.0448613
	121930	chr09	70902556	70903145	Enhancer	ENSR00001149551	TRPM3	in gene	-0.230006	0.044872
	24744	chr11	126115843	126116333	CTCF_Binding_Site	ENSR00000445809	LOC105369556, LOC105369591	upstream, in gene	0.251029	0.0448999
	109578	chr07	39580335	39580744	CTCF_Binding_Site	ENSR00000325811	YAE1D1	in gene	-0.241216	0.0449116
	25799	chr12	8396554	8397056	5'UTR		LINC00937	upstream	0.216547	0.044931
	12812	chr10	15223175	15223631	Enhancer	ENSR00000001845	LOC105376433, FAM171A1	in gene, in gene	-0.281238	0.0449527
	97997	chr05	140295372	140295767	Enhancer	ENSR00001261556	PFDN1	in gene	-0.327023	0.0450277
	74906	chr21	33976152	33977222	3'UTR		LINC00649, LOC105372788, LOC101928126, LOC105372790	downstream, upstream, in gene, upstream	-0.27774	0.0450953
	83780	chr03	128153046	128154094	Promoter	ENSR00000158064	RUVBL1, EEFSEC, LOC105374099	in gene, in gene, upstream	-0.232622	0.0451691
	55505	chr18	70044581	70045029	in_gene		RTTN	in gene	-0.283657	0.0452286
	68439	chr02	207334424	207335326	in_gene		LOC105373851	in gene	-0.229648	0.0452436
	121619	chr09	38363016	38363638	CTCF_Binding_Site	ENSR00000335088	LOC105376040	in gene	-0.253152	0.0452505
	86649	chr03	194575837	194576144	CTCF_Binding_Site	ENSR00000713420	TMEM44-AS1	upstream	0.2358	0.0452991
	86518	chr03	192566757	192567122	TF_binding	ENSR00000308105	FGF12, LOC105374278	in gene, in gene	-0.257451	0.0453041
	43156	chr16	2205130	2206334	Promoter	ENSR00000082454	CASKIN1, MLST8, BRICD5, PGP	upstream, in gene, downstream, downstream	-0.238951	0.0453116
	115999	chr08	38468352	38468879	Promoter	ENSR00000223675	FGFR1	in gene	0.232123	0.045321
	30717	chr12	123383586	123384297	Promoter	ENSR00000058735	SETD8, LOC105378259	in gene, upstream	0.217749	0.0453228
	17505	chr10	114151442	114151866	Promoter	ENSR00000369363	CCDC186	in gene	-0.244327	0.0453745
	76912	chr22	30205266	30206137	in_gene		HORMAD2, LOC105372988	in gene, in gene	0.269294	0.045396
	33830	chr13	100588348	100589064	Promoter	ENSR00000065213	GGACT	in gene	-0.247345	0.0454055
	106563	chr06	150925165	150925678	Enhancer	ENSR00000809587	MTHFD1L	in gene	-0.251056	0.0454071
	77872	chr22	41832475	41833276	Promoter	ENSR00000146673	CCDC134, SREBF2	downstream, upstream	0.230462	0.045424
	60629	chr02	10659854	10660319	CTCF_Binding_Site	ENSR00000596962	NOL10	in gene	-0.246099	0.045429
	18749	chr11	1750546	1751105	Promoter	ENSR00000421416	IFITM10, CTSD	upstream, downstream	0.255043	0.0454414
	10920	chr01	226196981	226197396	CTCF_Binding_Site	ENSR00000257016	LOC101927247	in gene	-0.25549	0.0454934
	29445	chr12	101925316	101925807	3'UTR		DRAM1, LOC105369941	downstream, upstream	-0.224812	0.0454975
	46529	chr16	82634016	82634588	in_gene		CDH13	in gene	-0.249473	0.0455246
	23979	chr11	114294898	114295650	Promoter	ENSR00000045236	NNMT	upstream	0.236669	0.0456467
	81285	chr03	55198477	55199004	Enhancer	ENSR00001066666	LOC105377096	downstream	-0.226016	0.0456591
	99724	chr05	172955636	172955991	3'UTR		ERGIC1, RPL26L1, LOC100268168	downstream, in gene, in gene	-0.267905	0.0456636
	46713	chr16	85137142	85137837	Promoter	ENSR00000544589	LOC400548, LOC105371382	in gene, downstream	0.252725	0.0457252
	93118	chr05	1641537	1641931	Enhancer	ENSR00001091662			-0.251373	0.0458973
	76189	chr22	20761514	20761909	in_gene		PI4KA	in gene	-0.266714	0.0458984
	59835	chr19	54159391	54160204	Promoter	ENSR00000111462	CNOT3, LOC102724273, LENG1, TMC4	downstream, upstream, upstream, downstream	0.230497	0.0459037
	125119	chr09	129069281	129069820	in_gene		FAM73B	in gene	0.250874	0.045921
	52368	chr17	77581479	77581970	Enhancer	ENSR00000098764			-0.241558	0.0459293
	57246	chr19	14434915	14435474	Promoter	ENSR00000107541	PKN1	in gene	0.23888	0.0459447
	79327	chr03	16060319	16061394	intergenic				-0.234464	0.0459614
	105742	chr06	133551819	133552354	in_gene		TARID	in gene	-0.233645	0.0459871
	45325	chr16	58022088	58022517	3'UTR		USB1, MMP15	downstream, upstream	-0.261394	0.0460113
	9795	chr01	205172709	205173089	Enhancer	ENSR00000018729	DSTYK	in gene	-0.259749	0.0460178
	72014	chr20	32155028	32155690	in_gene		TM9SF4	in gene	0.242104	0.0460214
	49659	chr17	39153440	39154667	Promoter	ENSR00000093886	PLXDC1, TRC-GCA2-2, TRC-GCA2-3, ARL5C	upstream, upstream, downstream, downstream	-0.219936	0.0460791
	65648	chr02	127568683	127569177	in_gene		MYO7B, LOC105373609	in gene, in gene	0.258488	0.0461254
	118536	chr08	117608821	117609420	Enhancer	ENSR00001142963	LOC105375720	downstream	-0.248353	0.0461422
	77702	chr22	39500913	39501351	3'UTR		MGAT3, MIEF1, LOC105373035	downstream, in gene, in gene	0.259914	0.0461649
	59894	chr19	55165991	55166956	Promoter	ENSR00000593870	TNNI3, DNAAF3, LOC101930593, SYT5, LOC102724352	upstream, in gene, downstream, downstream, upstream	0.241568	0.0461903
	72963	chr20	45833454	45834537	Enhancer	ENSR00000604599	TNNC2, SNX21, ACOT8	upstream, in gene, downstream	0.238002	0.046192
	71395	chr20	17806597	17807118	intergenic				0.248114	0.0462461
	21358	chr11	61967219	61967905	Promoter	ENSR00000040370	BEST1, FTH1, LOC399900	downstream, in gene, upstream	0.2323	0.0462512
	94184	chr05	37771192	37772253	intergenic				-0.239514	0.0462602
	64088	chr02	86223005	86223854	3'UTR		MRPL35, REEP1	downstream, in gene	0.246274	0.0463024
	52914	chr17	83056049	83056380	5'UTR		B3GNTL1	upstream	-0.24543	0.0463244
	50529	chr17	48724477	48724868	Promoter	ENSR00000557739	PRAC2, PRAC1, MIR3185, HOXB13, LOC105371811	in gene, upstream, upstream, downstream, upstream	-0.241573	0.0463374
	39303	chr15	42272924	42273859	Promoter	ENSR00000277264	TMEM87A, GANC	in gene, upstream	0.221679	0.0463947
	15286	chr10	72328191	72328669	3'UTR		DNAJB12	downstream	-0.268075	0.0464244
	54212	chr18	35513504	35514015	Enhancer	ENSR00000572944			-0.218571	0.0464785
	128503	chrX	150982918	150983501	Promoter	ENSR00000249446	HMGB3	in gene	0.242821	0.046481
	86723	chr03	195542902	195543680	Promoter	ENSR00000164279	PPP1R2	in gene	0.235617	0.0465111
	104375	chr06	89080413	89081169	Promoter	ENSR00000199866	PNRC1	in gene	0.23956	0.0465662
	41007	chr15	70863385	70864043	Enhancer	ENSR00000520337	LARP6, LRRC49	upstream, in gene	-0.245613	0.0465828
	106010	chr06	138971143	138971536	in_gene		REPS1	in gene	-0.247387	0.0465859
	119095	chr08	125569323	125570320	Enhancer	ENSR00000868892	LOC105375745	in gene	0.249579	0.0465898
	44530	chr16	30400338	30400982	Promoter	ENSR00001000940	ZNF48, LOC105379472, ZNF771	downstream, downstream, upstream	0.244904	0.0466133
	75919	chr22	16354550	16354897	intergenic				-0.274196	0.0466178
	106994	chr06	158999303	159000407	Promoter	ENSR00000206179	RSPH3, LOC105378083	in gene, upstream	0.235251	0.0466858
	48785	chr17	21980294	21980597	intergenic				-0.255402	0.0466858
	77650	chr22	39077059	39077532	Promoter	ENSR00000672168	APOBEC3G	in gene	-0.240468	0.046691
	121165	chr09	33166778	33167736	Promoter	ENSR00000234353	B4GALT1, B4GALT1-AS1	in gene, in gene	0.239465	0.0467367
	88919	chr04	53497514	53497953	Enhancer	ENSR00000723776	LNX1, LNX1-AS1	in gene, upstream	0.233086	0.046753
	37532	chr14	93007260	93007701	Enhancer	ENSR00000072349	ITPK1	in gene	0.222787	0.0467659
	60005	chr19	56671603	56672059	Promoter	ENSR00000111762	ZNF835, LOC105372473	upstream, upstream	0.246071	0.0467912
	98574	chr05	149485586	149486612	3'UTR		CSNK1A1	downstream	-0.248392	0.0468188
	121672	chr09	41356630	41356985	in_gene		LOC105376066	in gene	-0.2553	0.0468247
	44706	chr16	34575875	34576597	intergenic				-0.316419	0.0468269
	86442	chr03	190064086	190064576	Enhancer	ENSR00000712499	P3H2	in gene	-0.262147	0.0468463
	120871	chr09	18906976	18907405	Enhancer	ENSR00001147185	ADAMTSL1, LOC105375985, LOC105375984	in gene, upstream, in gene	0.237241	0.0468495
	125287	chr09	130780732	130781483	in_gene		ABL1, LOC105376296	in gene, downstream	0.242501	0.0468644
	97724	chr05	137187012	137187495	Enhancer	ENSR00001101638	SPOCK1	in gene	-0.283624	0.0468826
	8093	chr01	165914120	165914535	Enhancer	ENSR00000376035	UCK2, MIR3658	downstream, downstream	-0.243015	0.0469249
	115342	chr08	24668753	24669233	intergenic				-0.224875	0.0470565
	76726	chr22	27686426	27687050	Enhancer	ENSR00000669192			0.227912	0.0471105
	87086	chr04	2008737	2010206	Promoter	ENSR00000164906	NELFA	in gene	0.2373	0.0471402
	24225	chr11	118820270	118821005	Enhancer	ENSR00000962194			0.265745	0.0471484
	105432	chr06	125835185	125835877	in_gene		NCOA7	in gene	0.232162	0.0471571
	128803	chrY	11659809	11660183	CTCF_Binding_Site	ENSR00001295079			-0.303461	0.0472241
	27057	chr12	46915076	46915486	Enhancer	ENSR00001190860			0.236789	0.0472533
	89590	chr04	77157406	77158572	Promoter	ENSR00000169605	LOC101928864, CCNG2	upstream, in gene	0.23632	0.0472536
	43410	chr16	4616043	4616765	Promoter	ENSR00000082844	UBALD1, MGRN1	upstream, upstream	0.249103	0.0472826
	46174	chr16	75238222	75239274	in_gene		BCAR1	in gene	0.224306	0.0472981
	48244	chr17	15392293	15392834	Enhancer	ENSR00000550143			-0.277794	0.0473822
	66503	chr02	156341441	156342166	Promoter	ENSR00000124856	NR4A2	upstream	0.251548	0.0474069
	80680	chr03	46696283	46696720	5'UTR		ALS2CL, TMIE	upstream, in gene	-0.233849	0.0474183
	22041	chr11	69138279	69138795	Enhancer	ENSR00000433880	TPCN2, LOC338694	in gene, downstream	0.237584	0.0474215
	52907	chr17	82931599	82932123	Enhancer	ENSR00001014726	TBCD, LOC105371944	in gene, upstream	-0.233618	0.0474403
	71955	chr20	31562870	31563269	in_gene		HM13, HM13-AS1	in gene, downstream	-0.240583	0.0474485
	1415	chr01	18886022	18886383	Enhancer	ENSR00000349301	ALDH4A1, MIR4695	in gene, upstream	0.268539	0.0474847
	116386	chr08	48407634	48408167	Enhancer	ENSR00000224331			-0.237498	0.0475004
	54158	chr18	34767514	34768120	Enhancer	ENSR00001017143	DTNA, LOC105372062	in gene, upstream	-0.255408	0.0476842
	66634	chr02	159131910	159132192	in_gene		TANC1	in gene	-0.308389	0.0476968
	41848	chr15	82122744	82123183	Enhancer	ENSR00000995969	EFTUD1	downstream	-0.231168	0.0478048
	6197	chr01	110555269	110555813	intergenic				0.250752	0.0478516
	15748	chr10	79184111	79184531	in_gene		ZMIZ1	in gene	-0.242406	0.0478544
	61465	chr02	27489384	27490138	Promoter	ENSR00000114427	IFT172, FNDC4, GCKR	in gene, downstream, upstream	0.23389	0.047869
	118041	chr08	101180944	101181355	Enhancer	ENSR00000864072	LOC105375677	in gene	-0.241607	0.0478863
	41217	chr15	73940666	73941508	in_gene		LOXL1	in gene	-0.235544	0.0478943
	5662	chr01	94045453	94046049	CTCF_Binding_Site	ENSR00000365648	ABCA4	in gene	0.2219	0.0479012
	14349	chr10	50417887	50418653	in_gene		SGMS1	in gene	0.230599	0.0479134
	31745	chr13	30033561	30034145	Enhancer	ENSR00000060583			-0.246638	0.0479542
	120049	chr08	143956605	143956838	Promoter	ENSR00000873149	PLEC	in gene	0.249255	0.0479628
	62798	chr02	54572265	54572707	in_gene		SPTBN1, LOC105374632	in gene, downstream	-0.248687	0.0479818
	46343	chr16	79658178	79658725	Enhancer	ENSR00000543159			-0.250606	0.0480056
	82332	chr03	93979813	93980632	Promoter	ENSR00000155258	PROS1, ARL13B	upstream, in gene	0.239253	0.0480922
	61459	chr02	27380534	27381167	Promoter	ENSR00000114420	SNX17, ZNF513, PPM1G	downstream, in gene, downstream	0.227752	0.0481243
	21757	chr11	65919023	65919602	Promoter	ENSR00000040907	C11orf68, DRAP1, LOC105369349	upstream, in gene, upstream	0.239216	0.048154
	99248	chr05	163461449	163461933	Promoter	ENSR00000190054	NUDCD2, HMMR	upstream, in gene	-0.244528	0.0481854
	45712	chr16	67642035	67642753	3'UTR		CTCF, RLTPR	downstream, upstream	0.265144	0.0481966
	1945	chr01	24683490	24684102	Enhancer	ENSR00000350932			-0.22546	0.0482065
	76208	chr22	21014066	21014681	Promoter	ENSR00000143968	THAP7-AS1, P2RX6	downstream, upstream	0.231709	0.0482114
	47000	chr16	87945372	87945870	Promoter	ENSR00001005169	CA5A, BANP	upstream, upstream	0.28365	0.048213
	44280	chr16	27169534	27170337	Enhancer	ENSR00001000555			-0.232888	0.0482437
	56606	chr19	7197104	7197610	in_gene		INSR	in gene	-0.239722	0.0483404
	25067	chr11	130908752	130909307	Enhancer	ENSR00000963468	SNX19	in gene	-0.242714	0.0483817
	67439	chr02	180203938	180204442	intergenic				-0.251742	0.0484602
	1853	chr01	23691510	23692328	Promoter	ENSR00000003077	RPL11	in gene	-0.219525	0.0484697
	82373	chr03	97971822	97972670	Promoter	ENSR00000155329	MINA	in gene	-0.237407	0.0485432
	86821	chr03	196568364	196569398	Promoter	ENSR00000164430	WDR53, FBXO45	upstream, in gene	0.215037	0.0485503
	2016	chr01	25543366	25544047	Promoter	ENSR00000351222	LDLRAP1	in gene	-0.237257	0.0486253
	36707	chr14	74251478	74251975	CTCF_Binding_Site	ENSR00000275276	VSX2	in gene	-0.226748	0.0486588
	49352	chr17	34248455	34248872	5'UTR		CCL2	upstream	-0.254223	0.0486797
	13905	chr10	41889102	41889733	intergenic				-0.29582	0.0486969
	84315	chr03	138921734	138922328	Enhancer	ENSR00000702353			-0.258674	0.0487074
	17793	chr10	119658237	119658686	in_gene		BAG3	in gene	-0.218472	0.0487266
	46979	chr16	87806669	87807616	intergenic				0.224338	0.0487348
	89481	chr04	75672988	75673858	Promoter	ENSR00000169410	G3BP2	in gene	0.21391	0.0487351
	3738	chr01	47728437	47728737	Open_chromatin	ENSR00001167917			-0.250136	0.0487672
	89475	chr04	75514117	75514928	Promoter	ENSR00000169398	RCHY1, THAP6	in gene, in gene	0.216599	0.0487951
	19219	chr11	9774531	9775393	in_gene		SBF2-AS1, SBF2, LOC105369149	in gene, downstream, upstream	-0.24409	0.0488147
	13603	chr10	32378607	32379017	5'UTR		EPC1, LOC102031319	upstream, downstream	0.249199	0.0488371
	54709	chr18	48749744	48750240	Enhancer	ENSR00000575483	CTIF	in gene	0.240636	0.048867
	116532	chr08	53880499	53881133	Promoter	ENSR00000855371	RGS20	in gene	-0.23927	0.0488923
	26486	chr12	26523658	26524177	Enhancer	ENSR00000453549	ITPR2	in gene	0.249867	0.048931
	40731	chr15	67838810	67839201	Promoter	ENSR00000078407	SKOR1, LOC105370870, LOC101929076, RNU6-1	downstream, upstream, upstream, downstream	0.243485	0.0489583
	20300	chr11	33899279	33899839	5'UTR		LMO2, LOC105376621	upstream, in gene	0.241495	0.0489903
	109840	chr07	44633407	44634360	in_gene		OGDH	in gene	0.239292	0.0490238
	48378	chr17	17028099	17028563	3'UTR		LOC105371563	downstream	0.263402	0.049122
	115360	chr08	25195332	25195863	in_gene		DOCK5	in gene	-0.263822	0.0491346
	89510	chr04	76251407	76251981	Promoter	ENSR00000169465	FAM47E, LOC105377286, FAM47E-STBD1	in gene, upstream, upstream	0.249746	0.0491631
	59271	chr19	47348983	47349529	Promoter	ENSR00000591916	C5AR2, DHX34	downstream, upstream	0.219494	0.0491685
	28185	chr12	65695347	65695957	Enhancer	ENSR00000460927			-0.288792	0.0491827
	76668	chr22	27139978	27140556	Enhancer	ENSR00001058884			0.244034	0.0493317
	108186	chr07	6392999	6393779	in_gene		RAC1	in gene	-0.270417	0.0493484
	46435	chr16	81405617	81406216	intergenic				-0.248249	0.0494271
	36274	chr14	67619511	67620161	Promoter	ENSR00000069899	LOC105370543, ARG2	downstream, upstream	0.237772	0.0494352
	103841	chr06	71473904	71474328	Enhancer	ENSR00000795322	LOC105377853	in gene	-0.23765	0.0494425
	5151	chr01	81800899	81801624	Promoter	ENSR00000008973	ADGRL2	in gene	-0.240789	0.0494821
	65113	chr02	112150353	112151014	Enhancer	ENSR00000616901	FBLN7	in gene	-0.225394	0.0495458
	37731	chr14	95534439	95535252	Promoter	ENSR00000072658	SNHG10, SCARNA13, GLRX5	in gene, upstream, upstream	0.22949	0.049546
	61387	chr02	26757919	26758443	5'UTR		SLC35F6	upstream	-0.242447	0.0495708
	47137	chr16	89315998	89316351	Promoter	ENSR00000546213	ANKRD11, LOC100287036	in gene, upstream	-0.226525	0.0496183
	88642	chr04	41363458	41363978	Promoter	ENSR00000167864	LIMCH1	in gene	-0.255448	0.0496198
	2638	chr01	32816985	32818031	Promoter	ENSR00000004417	YARS, S100PBP	in gene, in gene	0.211499	0.0496338
	16839	chr10	101142192	101142658	5'UTR		TLX1NB, TLX1	upstream, downstream	-0.253756	0.049654
	56017	chr19	1248396	1249070	Promoter	ENSR00000105651	C19orf26, ATP5D, LOC102723811, MIDN	upstream, downstream, upstream, in gene	0.276988	0.0496613
	101859	chr06	27505453	27506008	3'UTR		TRS-AGA2-4, TRS-AGA2-5, TRD-GTC2-11, TRS-TGA4-1	downstream, downstream, downstream, downstream	-0.243718	0.0496741
	6536	chr01	116498979	116499366	CTCF_Binding_Site	ENSR00000369969	LOC105378923, LOC105378922	in gene, in gene	0.245195	0.0496894
	11060	chr01	228369159	228369684	in_gene		OBSCN, LOC101927401	in gene, upstream	0.240374	0.049734
	36845	chr14	75535837	75536327	Enhancer	ENSR00000502444	BATF	in gene	-0.287889	0.0497378
	72170	chr20	34083018	34083601	3'UTR		RALY, EIF2S2	downstream, downstream	0.214336	0.049749
	99991	chr05	176869951	176870420	CTCF_Binding_Site	ENSR00000318774	UNC5A	in gene	-0.246177	0.0498331
	76357	chr22	23245054	23245802	in_gene		BCR	in gene	-0.250489	0.0498531
	38745	chr15	31365712	31366237	Promoter	ENSR00000511478	KLF13	in gene	0.229453	0.0498756
	50130	chr17	43832482	43833423	Promoter	ENSR00000094664	MPP3	in gene	-0.255813	0.0498813
	20797	chr11	45846954	45848241	Promoter	ENSR00000039448	CRY2	in gene	0.217906	0.049909
	101800	chr06	26532733	26533338	3'UTR		HCG11, TRT-AGT2-1, TRR-ACG1-3, TRV-CAC1-6, HMGN4	downstream, upstream, upstream, upstream, upstream	-0.217445	0.0499188
	100671	chr06	5030664	5031067	CTCF_Binding_Site	ENSR00000781688	LOC100129461, LYRM4	in gene, downstream	0.263727	0.0499412
	48606	chr17	19470620	19471266	5'UTR		LOC105371574, LOC105371576	upstream, in gene	0.250854	0.0499534
	35352	chr14	50060796	50061431	intergenic				-0.276379	0.0499639
	52716	chr17	81420998	81421454	in_gene		BAHCC1	in gene	0.268792	0.0499639
	5330	chr01	86395906	86396608	Promoter	ENSR00000009319	ODF2L	in gene	-0.231583	0.0499696
	104790	chr06	108560510	108561249			FOXO3	in gene	0.227024	0.0500203
	97126	chr05	125559287	125559747			LOC101927460	in gene	-0.229359	0.0500227
	18874	chr11	3091797	3092122			OSBPL5	in gene	0.252893	0.0500692
	59895	chr19	55172696	55173126			DNAAF3, LOC101930593, SYT5, LOC102724352, PTPRH	upstream, downstream, downstream, upstream, downstream	-0.260421	0.0501253
	14259	chr10	48604764	48605350			ARHGAP22	in gene	-0.237281	0.050144
	44707	chr16	34581234	34581811					-0.392169	0.0501707
	49129	chr17	30731260	30732026					-0.236442	0.0502002
	98016	chr05	140546918	140548409			ANKHD1-EIF4EBP3, ANKHD1, EIF4EBP3, SRA1, APBB3	in gene, downstream, upstream, downstream, downstream	0.263304	0.0502134
	15925	chr10	84328164	84329160			CCSER2	in gene	-0.227015	0.0502165
	41434	chr15	76182689	76183087			C15orf27, LOC101929439	in gene, upstream	-0.234792	0.0503179
	74175	chr20	64224252	64224755			MYT1	in gene	-0.29048	0.0503345
	74029	chr20	62921225	62921581			DIDO1	in gene	0.235974	0.0503376
	42515	chr15	92930733	92931189			CHD2	in gene	-0.262281	0.0503519
	110334	chr07	56079347	56079944			SUMF2, PHKG1	in gene, downstream	-0.24009	0.0503672
	57741	chr19	19385215	19386151			GATAD2A	upstream	0.262135	0.0503892
	111864	chr07	101130360	101130603			SERPINE1	in gene	-0.244389	0.0503985
	72361	chr20	36472815	36473102			DLGAP4	in gene	-0.228981	0.0504394
	41108	chr15	72319583	72320676			CELF6	in gene	0.241096	0.0504462
	27800	chr12	56159119	56159493			MYL6B, MYL6, SMARCC2	downstream, in gene, downstream	-0.248447	0.0504599
	18807	chr11	2325754	2326132			TSPAN32, CD81-AS1	downstream, downstream	0.238094	0.0504812
	65120	chr02	112259363	112259779			ZC3H8	upstream	-0.246325	0.0504925
	13914	chr10	41911646	41912096					-0.261544	0.0506406
	76109	chr22	19970492	19970904			COMT, MIR4761, ARVCF	downstream, downstream, in gene	0.243213	0.0506616
	114631	chr08	11016207	11016815			XKR6, LOC105379240	in gene, downstream	0.269752	0.0506962
	84532	chr03	142904541	142905149					-0.266539	0.0507073
	74165	chr20	64131264	64131819			LOC105372727	downstream	0.249774	0.0507237
	106843	chr06	157274575	157275332					-0.220523	0.0507561
	20917	chr11	47189259	47189721			PACSIN3, MIR6745	upstream, upstream	-0.232995	0.0508036
	63366	chr02	69012630	69013710			ANTXR1	in gene	0.256428	0.0508659
	24789	chr11	126637687	126638175			ST3GAL4, KIRREL3	in gene, in gene	-0.293852	0.0508682
	69943	chr02	235617990	235618341			AGAP1	in gene	-0.242914	0.050944
	43146	chr16	2135720	2136511			PKD1, MIR4516, MIR3180-5	upstream, downstream, in gene	0.209518	0.0509772
	79319	chr03	15859476	15860886			ANKRD28	upstream	0.243549	0.0510203
	83533	chr03	125055778	125056403			HEG1, RNA5SP137	upstream, downstream	0.219175	0.0510678
	89572	chr04	77007240	77008219			SEPT11, LOC105377292	in gene, in gene	-0.265452	0.0510747
	112155	chr07	106165252	106165807					-0.251405	0.0511396
	71965	chr20	31610544	31611005			LOC105372588, ID1, MIR3193	upstream, downstream, downstream	0.241302	0.051153
	79369	chr03	16550808	16551220			LINC00690	downstream	-0.245511	0.051154
	119242	chr08	128127794	128128227					-0.264559	0.0511667
	59836	chr19	54168426	54168846			LENG1, TMC4, MBOAT7	upstream, in gene, downstream	0.226278	0.0511846
	48966	chr17	28717583	28718404			PROCA1, RAB34, NARR, RPL23A, SNORD42B, SNORD4A, SNORD42A, SNORD4B, TLCD1, NEK8	upstream, in gene, upstream, upstream, upstream, upstream, upstream, upstream, downstream, upstream	0.234765	0.0512318
	43370	chr16	4370638	4371179			CORO7-PAM16, CORO7, VASN	in gene, in gene, upstream	0.265156	0.0512861
	80760	chr03	47850038	47850427			DHX30, MIR1226, MAP4	downstream, downstream, downstream	-0.241223	0.051359
	124006	chr09	112717606	112718400			INIP	in gene	0.235412	0.0513597
	32901	chr13	51896305	51896701			ATP7B	in gene	-0.246441	0.0513822
	14258	chr10	48589291	48589797			ARHGAP22	in gene	-0.248115	0.051385
	38343	chr14	105352140	105353423			PACS2	in gene	0.252159	0.0514329
	23276	chr11	95147510	95147750			LOC101929295	upstream	-0.242749	0.051455
	76485	chr22	24474185	24474578			ADORA2A-AS1	in gene	-0.271874	0.051465
	48878	chr17	27534030	27534567			KSR1	in gene	-0.248396	0.0514898
	50036	chr17	43006510	43007201			RPL27, IFI35, VAT1	downstream, in gene, downstream	-0.253854	0.0514941
	73507	chr20	51594979	51595445			ATP9A	downstream	0.223923	0.0515352
	108114	chr07	5557958	5558307					-0.249762	0.0515383
	125540	chr09	133792937	133793419			VAV2	in gene	0.227992	0.0515514
	51595	chr17	66466925	66467421			PRKCA	in gene	-0.220582	0.0515676
	54666	chr18	48446564	48447010					-0.231979	0.0516
	19304	chr11	10899315	10900546					-0.224315	0.0516072
	1305	chr01	17128368	17128860			PADI2, LOC105376807, LOC105376808	upstream, downstream, upstream	-0.247928	0.0516156
	80988	chr03	50474694	50475099			CACNA2D2	in gene	-0.254531	0.0516453
	57199	chr19	13952036	13952656			PODNL1, DCAF15, RFX1	in gene, upstream, downstream	0.257205	0.0516564
	110373	chr07	63925939	63927064			LOC105375318	in gene	0.24087	0.0516883
	35048	chr14	34461984	34462799			SPTSSA	upstream	0.222357	0.0518443
	41742	chr15	80695119	80695995			ABHD17C	in gene	0.241685	0.0518642
	9163	chr01	193111615	193111997			GLRX2, CDC73	upstream, upstream	0.242295	0.051874
	75785	chr21	46097943	46098487			COL6A2	in gene	0.265375	0.0519187
	15402	chr10	74176339	74177288			ADK	in gene	0.222302	0.051954
	91164	chr04	128776717	128777199					-0.251994	0.0519594
	31802	chr13	30743387	30744035			ALOX5AP	in gene	-0.239765	0.0519655
	98438	chr05	147558881	147559218			JAKMIP2-AS1	upstream	-0.234438	0.05198
	86076	chr03	184568814	184569442			EPHB3	in gene	0.226469	0.0520163
	107858	chr07	1912539	1913244			MAD1L1	in gene	0.239507	0.0520192
	64413	chr02	97869278	97869810			TMEM131	in gene	-0.230173	0.0520279
	43262	chr16	3187800	3188300			TRK-CTT5-1, TRP-AGG2-5, TRP-TGG3-3, TRP-TGG3-4, TRP-AGG2-6, OR1F1, TRK-CTT4-1, TRP-AGG1-1, TRR-CCT5-1	upstream, upstream, upstream, upstream, upstream, upstream, upstream, upstream, upstream	-0.236847	0.0520599
	114655	chr08	11421653	11422077			FAM167A-AS1, FAM167A	in gene, in gene	-0.254317	0.0521412
	100767	chr06	7058289	7058796					-0.23943	0.0521412
	110316	chr07	55641223	55641655					-0.239741	0.0522628
	69720	chr02	232605709	232606528			LOC105373929, EFHD1	in gene, in gene	-0.232949	0.0522817
	47821	chr17	7403731	7405006			TMEM256-PLSCR3, PLSCR3, TMEM256, NLGN2	upstream, upstream, upstream, upstream	0.219151	0.0523037
	77477	chr22	37549697	37549993			CDC42EP1	upstream	0.224758	0.0524172
	7215	chr01	152182891	152183409					-0.25414	0.0524235
	1242	chr01	16531504	16531996			LOC105376796, TRNAE-UUC, LOC102724970, FAM231B	downstream, downstream, upstream, upstream	-0.243422	0.0524359
	80804	chr03	48439906	48440493			PLXNB1, LOC105377077, CCDC51, TMA7, ATRIP	upstream, downstream, in gene, upstream, upstream	0.223032	0.0525529
	126258	chrX	15579784	15580506			ACE2	in gene	-0.252354	0.0525721
	30670	chr12	122851849	122852363			HIP1R, LOC105370038	in gene, downstream	-0.227699	0.0526499
	3153	chr01	40096982	40097738			PPT1	in gene	0.254588	0.0527349
	121725	chr09	62802078	62802863			LINC01410, RNA5SP283	in gene, upstream	-0.21096	0.0527422
	70426	chr02	241217312	241217895			ANO7, HDLBP	in gene, downstream	0.276768	0.052751
	11021	chr01	227946101	227946960			WNT9A, MIR5008	in gene, upstream	0.23438	0.0527541
	77191	chr22	33803307	33803823			LARGE	in gene	-0.271527	0.0527826
	110854	chr07	75485941	75486659			POM121C, SPDYE5	upstream, upstream	0.240491	0.0528031
	56246	chr19	3343586	3344526					0.218211	0.052815
	125660	chr09	134778843	134779260			COL5A1	in gene	0.240716	0.052843
	87300	chr04	4859361	4860240			LINC01396, MSX1	downstream, in gene	0.228077	0.0528682
	24287	chr11	119417184	119418076			USP2-AS1, THY1	in gene, downstream	-0.230236	0.0529383
	88187	chr04	24912446	24913248			CCDC149	in gene	-0.243465	0.0529531
	110533	chr07	66996516	66997068			SBDS, TYW1	upstream, upstream	0.267099	0.0529545
	34870	chr14	30223266	30223772					-0.277242	0.0529705
	38966	chr15	37100298	37100972			MEIS2	in gene	0.238257	0.0529786
	33962	chr13	106151256	106151790			RNA5SP38	downstream	-0.264769	0.0530008
	52891	chr17	82772049	82772440			TBCD	in gene	0.248284	0.0530065
	55568	chr18	74303968	74304378					-0.233992	0.0530538
	77313	chr22	36080957	36081530					-0.245669	0.053071
	87009	chr04	1072874	1073270			RNF212	in gene	0.23509	0.0530842
	54972	chr18	54776180	54776875			RAB27B	in gene	-0.214832	0.0530991
	86431	chr03	189937521	189938102					-0.237036	0.0531312
	66984	chr02	169573646	169574128			FASTKD1	in gene	0.221513	0.0531424
	49506	chr17	37176452	37177070			ACACA	in gene	-0.270704	0.0531848
	15246	chr10	71974369	71974879			CHST3	in gene	0.271915	0.0532238
	117368	chr08	81569828	81570695			LOC101927118, FABP12	in gene, in gene	-0.254818	0.0532264
	48821	chr17	26796883	26797240					-0.310135	0.0532699
	24130	chr11	117239248	117239732			PCSK7, RNF214	upstream, in gene	-0.278447	0.0533368
	87234	chr04	3954601	3954976			LOC105374358	upstream	-0.235134	0.0533779
	84464	chr03	141486606	141487963			RASA2	in gene	0.217357	0.0533898
	125846	chr09	136886140	136886635			LOC105376326, TRAF2, MIR4479	upstream, in gene, upstream	0.219938	0.0534533
	108557	chr07	19404849	19405348			LOC105375179	in gene	-0.237371	0.0534572
	36549	chr14	71320852	71321259			LOC102724015, SIPA1L1	in gene, upstream	-0.238203	0.0534906
	50619	chr17	49788355	49789428			KAT7	in gene	0.220159	0.0535226
	86965	chr04	575179	575684			LOC105374338	upstream	0.266277	0.053571
	40787	chr15	68431520	68432439			ITGA11	in gene	0.217165	0.053603
	100337	chr06	692387	693407			EXOC2	in gene	-0.232757	0.0536186
	966	chr01	12539849	12540796					0.243404	0.0536576
	114659	chr08	11448806	11449581			FAM167A	in gene	0.238575	0.0537964
	81472	chr03	58564775	58565097			FAM107A	in gene	-0.230525	0.0538302
	69914	chr02	235263462	235264020			LOC105373940	upstream	-0.219456	0.0538395
	24624	chr11	123653847	123655061			SCN3B, LOC105369543	in gene, in gene	0.242052	0.0538777
	101903	chr06	27864979	27865595			HIST1H2AL, HIST1H1B, HIST1H3I, HIST1H4L	upstream, downstream, downstream, downstream	-0.24162	0.0538859
	97608	chr05	135208626	135209255			C5orf66	in gene	-0.241247	0.053902
	18461	chr10	132665936	132666426			INPP5A	in gene	-0.265694	0.0539361
	123738	chr09	108551237	108551839					-0.250339	0.0539794
	92048	chr04	158210206	158210749			TMEM144	in gene	0.207584	0.0540103
	117685	chr08	94949156	94949747			NDUFAF6, TP53INP1	in gene, upstream	0.244794	0.0540461
	71059	chr20	9067474	9068174			PLCB4	upstream	-0.224471	0.0540949
	79450	chr03	19889110	19889664			EFHB	in gene	-0.28127	0.0541115
	42268	chr15	89575078	89576174			TICRR	in gene	0.244698	0.0541141
	32232	chr13	40402248	40402720			LOC105370172, LINC00598	in gene, in gene	0.245244	0.0542996
	89547	chr04	76738373	76739020			SHROOM3, LOC105377289	in gene, downstream	-0.231313	0.0543166
	76050	chr22	19171159	19171870			LINC01311, SLC25A1, CLTCL1	upstream, downstream, downstream	-0.242986	0.0543409
	44505	chr16	30053496	30053963			FAM57B, ALDOA	upstream, in gene	-0.240926	0.0543585
	60205	chr02	1593647	1594165					0.245155	0.0543607
	110396	chr07	64794146	64794910			ZNF138	in gene	0.231501	0.0544393
	89180	chr04	57501677	57502203					0.226154	0.0544625
	75155	chr21	37658933	37659470			KCNJ6	in gene	-0.23979	0.0544874
	29996	chr12	110744148	110744669			PPP1CC	upstream	-0.247847	0.0544882
	84998	chr03	154886434	154886836			LOC105374170	in gene	-0.270191	0.0545044
	12244	chr10	4541203	4541812					-0.211364	0.0545581
	49126	chr17	30708318	30709188					0.231271	0.0545922
	49043	chr17	29556990	29557777			TAOK1, ABHD15, TP53I13	downstream, downstream, upstream	-0.233191	0.0545938
	98905	chr05	154309192	154309727			GALNT10	in gene	-0.240443	0.0546011
	13623	chr10	32983294	32983622			LOC101929475	in gene	-0.223485	0.0547029
	100702	chr06	5672540	5672973			FARS2, LOC101927950	in gene, in gene	-0.245331	0.0547462
	86770	chr03	195954340	195954767					0.228891	0.0547645
	63187	chr02	65070128	65070713			CEP68, LOC105374779	in gene, downstream	-0.237239	0.0547878
	21438	chr11	62804511	62805793			NXF1, STX5	in gene, downstream	0.251966	0.0548005
	117663	chr08	94436760	94437436			RAD54B, FSBP	in gene, upstream	-0.228382	0.0548043
	14428	chr10	52308249	52308975			PRKG1, PRKG1-AS1, DKK1	downstream, in gene, upstream	-0.234976	0.0548089
	92635	chr04	183118646	183119403			WWC2	in gene	-0.229056	0.0548407
	65196	chr02	113211175	113211633			PSD4, LOC105373564, LOC105373565, PAX8	downstream, in gene, upstream, downstream	-0.242675	0.0548473
	102682	chr06	37134564	37135075					-0.268432	0.0548492
	7487	chr01	155688093	155689319			YY1AP1, DAP3	in gene, upstream	0.233336	0.0548866
	45621	chr16	66960975	66961367			CES3	upstream	-0.237813	0.0549013
	10780	chr01	223827188	223827649			TP53BP2	in gene	-0.2482	0.054914
	40182	chr15	60591532	60592207			RORA-AS1, RORA	in gene, in gene	0.239813	0.0549214
	49927	chr17	42024844	42025330			DNAJC7, NKIRAS2, ZNF385C	upstream, in gene, in gene	-0.239735	0.0549345
	20364	chr11	34599411	34599999					-0.254629	0.0549633
	61291	chr02	25341756	25342812			DNMT3A	in gene	0.217449	0.0549754
	81621	chr03	63911703	63913269			ATXN7	in gene	-0.21462	0.0550049
	91141	chr04	128517660	128518092			LOC100507487	in gene	-0.238944	0.0550417
	106157	chr06	142846891	142847306			HIVEP2	in gene	-0.270167	0.0550621
[truncated: 30,440 more rows]
